# Supplementary material for: Neuromuscular-related interventions for post-stroke dysphagia: a comprehensive narrative review
Source: Front Neurosci. 2026 Jun 24;20:1824363. doi: 10.3389/fnins.2026.1824363 (PMC13341806; doi:10.3389/fnins.2026.1824363)
Supplement: Supplementary file 2 [file Table_2.xlsx]

## Sheet: Sheet1
serial number	Title	Author	Year	Research Type	Content Summary	Language
1	A Randomized Trial Comparing Two Tongue-Pressure Resistance Training Protocols for Post-Stroke Dysphagia	Steele, C. M.	2016	RCT	An exploratory RCT suggests that tongue pressure resistance training effectively reduces pharyngeal residuals, but improved tongue muscle strength may not directly lower the risk of aspiration.	English
2	Complete dentures for a patient after a stroke by means of orofacial myofunctional therapy: A clinical report	Swider, K.	2018	Non-RCT (Case Report)	A case report indicates that oral muscle function training using a modified maxillary denture with pearl stimulation points can improve tongue function and mandibular position in edentulous patients following stroke.	English
3	Criteria to assess tongue strength for predicting penetration and aspiration in patients with stroke having dysphagia	Lee, J. H.	2020	Non-RCT	An observational study indicates that tongue muscle strength may serve as a screening tool for predicting the risk of aspiration after stroke, with its threshold showing greater sensitivity to liquid foods.	English
4	Differential impact of unilateral stroke on the bihemispheric motor cortex representation of the jaw and tongue muscles in young and aged rats	Cullins, M. J.	2024	Mechanism Research	An animal study revealed that the contralateral sensorimotor cortex representation for the jaw muscles expanded after stroke, while tongue muscle plasticity was primarily observed on the affected side. This suggests distinct neural remodeling pathways for different swallowing muscle groups.	English
5	Effect of effortful swallowing training on tongue strength and oropharyngeal swallowing function in stroke patients with dysphagia: a double-blind, randomized controlled trial	Park, H. S.	2019	RCT	An RCT demonstrated that forceful swallowing training combined with conventional therapy effectively enhances tongue muscle strength and oral-phase swallowing function in stroke patients.	English
6	Effects of Device-Facilitated Lingual Strengthening Therapy on Dysphagia Related Outcomes in Patients Post-Stroke: A Randomized Controlled Trial	Krekeler, Brittany N.	2023	RCT	An RCT demonstrated that progressive tongue resistance training significantly improves oral feeding ability in stroke patients, enhances tongue pressure, and reduces pharyngeal residue.	English
7	Effects of effortful swallowing against kinesiology taping resistance on the swallowing function in patients with poststroke dysphagia: A randomized controlled trial	Kim, Hwan-Hee	2024	RCT	An RCT demonstrated that anti-KT resistance swallowing training improves oropharyngeal function and reduces aspiration in stroke patients, establishing it as an effective treatment method.	English
8	Effects of motor and sensory stimulation in stroke patients with long-lasting dysphagia	Hägg, Mary	2004	Non-RCT	A clinical study indicates that oral-facial regulation therapy, through multi-module interventions, can effectively improve oropharyngeal function and eating safety in patients with long-term dysphagia following stroke.	English
9	Effects of resistive jaw opening exercise in stroke patients with dysphagia: A double- blind, randomized controlled study	Park, Ji-Su	2020	RCT	An RCT demonstrated that RJOE exercises outperformed sham treatment in improving hyoid bone movement and swallowing safety in stroke patients, with particularly significant advantages in liquid swallowing.	English
10	Efficacy of Myofunctional Therapy Associated with Voice Therapy in the Rehabilitation of Neurogenic Oropharyngeal Dysphagia: a pilot study	de Fraga, B. F.	2018	RCT	An RCT demonstrated that progressive tongue resistance training significantly improves oral feeding ability in stroke patients, enhances tongue pressure, and reduces pharyngeal residue.	English
11	Lingual Propulsive Pressures Across Consistencies Generated by the Anteromedian and Posteromedian Tongue by Healthy Young Adults	Gingrich, L. L.	2012	Mechanism Research	A mechanistic study revealed that healthy individuals exhibit higher anterior tongue segment pressure during swallowing, with the posterior tongue segment contributing more significantly to bolus propulsion. Additionally, tongue pressure is generally higher in females than in males, and increased viscosity elevates tongue pressure.	English
12	Lip muscle training in stroke patients with dysphagia	Hägg, M.	2008	Non-RCT	A retrospective study indicates that lip training can effectively lead to improvements in lip strength and swallowing ability in stroke patients through sensorimotor stimulation and central nervous system plasticity mechanisms.	English
13	Oral neuromuscular training in patients with dysphagia after stroke: a prospective, randomized, open-label study with blinded evaluators	Hägglund, P.	2020	RCT	A prospective RCT demonstrated that long-term neuromuscular training combined with sensory vibration stimulation yields superior efficacy compared to sensory stimulation alone, significantly improves swallowing rate, and lip strength.	English
14	Tongue stretching exercises improve tongue motility and oromotor function in patients with dysphagia after stroke: A preliminary randomized controlled trial	Hwang, Na-Kyoung	2019	RCT	A double-blind RCT demonstrated that tongue stretching exercises significantly improved the range of tongue motion and oral-phase swallowing function in patients with dysphagia following stroke.	English
15	The effect of behavioral therapy on dysphagia of acute ischemic stroke patients feeding with a nasogastric tube	Hien, N. T. T.	2024	Non-RCT	A prospective observational study indicates that behavioral therapy (targeted swallowing training) significantly improves swallowing function in patients with acute ischemic stroke compared to conventional treatment.	English
16	The effects of tongue pressure strength and accuracy training on tongue pressure strength, swallowing function, and quality of life in subacute stroke patients with dysphagia: a preliminary randomized clinical trial	Moon, J. H.	2018	RCT	An RCT demonstrated that combining tongue pressure force and precision training with conventional therapy significantly improved tongue pressure strength, swallowing function, and quality of life in patients with subacute stroke.	English
17	Tongue-to-palate resistance training improves tongue strength and oropharyngeal swallowing function in subacute stroke survivors with dysphagia	Kim, H. D.	2017	RCT	An RCT demonstrated that tongue-palate resistance training combined with conventional therapy effectively enhances tongue muscle strength and oropharyngeal function in stroke patients, but did not significantly reduce the risk of aspiration.	English
18	Oropharyngeal Transition of the Bolus in Post-Stroke Patients	Park, T.	2013	Mechanism Research	A study indicates that prolonged pharyngeal pass time serves as an effective predictor of aspiration following stroke, with significantly delayed passage times observed for bolus-like food masses.	English
19	The effect of bedside exercise program on stroke patients with Dysphagia	Kang, Jung-Ho	2012	RCT	An RCT demonstrated that enhanced bedside training combined with conventional therapy significantly improved oral-phase swallowing function and quality of life in subacute stroke patients compared to traditional therapy alone.	English
20	The effectivity of pharyngeal strengthening exercise, hyolaryngeal complex range of motion exercise, and swallowing practice in swallowing function of ischemic stroke patients with neurogenic dysphagia	Kusumaningsih, Widjajalaksmi	2019	Non-RCT	A case series study demonstrated that pharyngeal strengthening exercises combined with hyoid bone movements significantly improved aspiration risk and oral feeding capacity in stroke patients with dysphagia.	English
21	The effects of lingual exercise in stroke patients with dysphagia	Robbins, JoAnne	2007	Non-RCT	A prospective cohort study demonstrated that 8 weeks of tongue isometric exercises enhanced tongue strength, swallowing pressure, and airway protection in patients with acute and chronic stroke.	English
22	Effect of tongue strength training using the Iowa Oral Performance Instrument in stroke patients with dysphagia	Park, J. S.	2015	RCT	An RCT demonstrated that tongue resistance training combined with conventional therapy comprehensively improves both anterior and posterior tongue strength and oropharyngeal swallowing function in stroke patients.	English
23	Effects of game-based chin tuck against resistance exercise vs head-lift exercise in patients with dysphagia after stroke: An assessor-blind, randomized controlled trial	Park, J. S.	2019	RCT	An RCT study demonstrated that gamified resistance training is as practical as traditional head-up training in improving post-stroke swallowing function, but the gamified approach significantly enhances patient motivation and adherence to training.	English
24	Effects of chin tuck against resistance exercise versus Shaker exercise on dysphagia and psychological state after cerebral infarction	Gao, Jing	2017	RCT	An RCT study demonstrates that Chin tuck against resistance exercise improves swallowing function and alleviates depressive symptoms following cerebral infarction, with superior efficacy compared to Shaker exercise.	English
25	Efficacy of modified chin tuck against resistance exercise using hand-free device for dysphagia in stroke survivors: A randomised controlled trial	Kim, Hwan-Hee	2019	RCT	This RCT demonstrated that modified chin-tuck against resistance training significantly reduces the risk of aspiration and improves feeding ability in stroke patients, particularly those with limited hand strength.	English
26	Effect of chin tuck against resistance exercise on patients with dysphagia following stroke: A randomized pilot study	Park, J. S.	2018	RCT	This RCT demonstrated that chin tuck against resistance training combined with traditional therapy significantly improves pharyngeal swallowing function in patients with subacute stroke.	English
27	Does Proprioceptive Neuromuscular Facilitation Approach Have an Effect on Swallowing Function, Muscle Morphology and Quality of Life in Dysphagic Stroke Patients? A Randomised Controlled Trial	Özcan, E. N.	2025	RCT	A randomized controlled trial (RCT) demonstrated that proprioceptive neuromuscular facilitation (PNF) exhibits significantly superior efficacy compared to CTAR therapy and conventional rehabilitation in improving aspiration and enhancing the function of the suprahyoid muscle group in stroke patients.	English
28	Effects of multi directional chin tuck against resistance exercise on tongue pressure and thickness and suprahyoid muscle activity	Park, J. S.	2024	RCT	A randomized controlled trial (RCT) confirmed that multidirectional chin resistance exercise is superior to traditional unidirectional training in effectively enhancing tongue pressure, tongue thickness, and the activity of the suprahyoid muscle group in elderly individuals.	English
29	The Effects of Chin Tuck Against Resistance Exercise on Swallowing Function, Depression, and Quality of Life in Acute Stroke Patients With Dysphagia	Jing Gao	2024	RCT	A controlled study demonstrated that chin-tuck resistance training and the Shaker exercise are equally effective in improving swallowing function, with the former showing additional advantages in alleviating post-stroke depression.	English
30	Effect of the combination of Mendelsohn maneuver and effortful swallowing on aspiration in patients with dysphagia after stroke	Kim, Ji-Hoon	2017	Non-RCT (Case Study)	A case study demonstrated that the Mendelssohn technique, combined with effortful swallowing training, effectively reduces aspiration of liquids and semi-solids in stroke patients with dysphagia.	English
31	Effects of Mendelsohn maneuver on measures of swallowing duration post stroke	McCullough, Gary H.	2012	Non-RCT (Case Series)	A Crossover prospective study demonstrated that MM therapy significantly prolongs the duration of hyoid bone elevation and protrusion in stroke patients, with two-week treatment yielding superior efficacy compared to one-week treatment.	English
32	Influence of Manual Facilitation Technique on Swallowing Disorder and Aspiration Pneumonia Caused by Severe Dysphagia with Stroke	Won, Y. S.	2012	Non-RCT (Case Study)	A case study demonstrates that manual facilitation techniques combined with sensory stimulation can successfully elicit swallowing movements in patients with severe post-stroke dysphagia.	English
33	The Relationship Between Submental Surface Electromyography and Hyo-Laryngeal Kinematic Measures of Mendelsohn Maneuver Duration	Azola, Alba M.	2015	Mechanism Research	A study indicates that the duration of sEMG signals exhibits a weak correlation with physiological indicators of swallowing, thereby failing to support its use as a reliable metric for monitoring the efficacy of the Mendelssohn maneuver.	English
34	Effects of the Mendelsohn maneuver on extent of hyoid movement and UES opening post-stroke	McCullough, Gary H.	2013	Non-RCT (Case Series)	A study demonstrated that MM effectively improves hyoid bone movement, upper esophageal sphincter opening, and bolus coordination in patients with post-stroke dysphagia.	English
35	Effects of neck exercises on swallowing function of patients with stroke	Kim, K. D.	2015	RCT	An RCT demonstrates that short-neck flexion training based on PNF is superior to conventional Shaker exercises in improving swallowing function and reducing aspiration risk in stroke patients.	English
36	Effect of head lift exercise on kinematic motion of the hyolaryngeal complex and aspiration in patients with dysphagic stroke	Park, J. S.	2017	RCT	This RCT demonstrated that a four-week lift-head training programme effectively improved suprahyoid movement in stroke patients with dysphagia and significantly reduced aspiration of liquids.	English
37	A Pilot Study of the Head Extension Swallowing Exercise: New Method for Strengthening Swallowing-Related Muscle Activity	Oh, J. C.	2016	Mechanism Research (Case Study)	This preliminary trial in healthy adults demonstrated that an 8-week posterior head-tilt swallowing training programme effectively enhanced the mobility of the suprahyoid muscle group and increased tongue muscle strength. However, its efficacy requires clinical validation in patients with dysphagia.	English
38	Effects of Shaker exercise in stroke survivors with oropharyngeal dysphagia	Choi, J. B.	2017	RCT	This RCT demonstrated that a four-week Shaker exercise programme effectively reduces the risk of aspiration and improves oral feeding function in stroke patients with dysphagia.	English
39	Comparison of 2 types of therapeutic exercise: jaw opening exercise and head lift exercise for dysphagic stroke A pilot study	Choi, J. B.	2020	RCT（Mechanism Research）	This RCT demonstrated that jaw-opening exercises yielded comparable outcomes to head-lifting exercises in improving the thickness of the suprahyoid muscle group and hyoid bone movement in patients with post-stroke dysphagia, while requiring significantly less perceived exertion on the part of the patients.	English
40	Effects of bedside self-exercise on oropharyngeal swallowing function in stroke patients with dysphagia: a pilot study	Cho, Young-Seok	2017	Non-RCT	This single-group, self-controlled prospective study involving nine patients with post-stroke dysphagia demonstrated that a four-week bedside self-training programme significantly improved oropharyngeal swallowing function.	English
41	Effectiveness of chin-down posture to prevent tracheal aspiration in dysphagia secondary to acquired brain injury. A videofluoroscopy study	Terré, R.	2012	RCT	An RCT demonstrated that the chin-tuck posture prevented aspiration in only approximately half of swallowing-impaired patients with brain injury, indicating ineffectiveness for 48% of silent aspirators. Its efficacy is influenced by multiple factors, including pharyngeal residue, necessitating individualised assessment via VFSS.	English
42	Effects of resistance expiratory muscle strength training in elderly patients with dysphagic stroke	Eom, M. J.	2017	RCT	An RCT demonstrated that expiratory muscle strength training combined with conventional therapy significantly improves pharyngeal swallowing function and safety in stroke patients.	English
43	Respiratory muscle strength training and neuromuscular electrical stimulation in subacute dysphagic stroke patients: a randomized controlled trial	Guillén-Solà, A.	2017	RCT	A single-blind RCT demonstrated that inspiratory and expiratory muscle training combined with conventional therapy yielded superior outcomes to neuromuscular electrical stimulation in enhancing respiratory muscle strength among stroke patients.	English
44	Rehabilitation of Swallowing and Cough Functions Following Stroke: An Expiratory Muscle Strength Training Trial	Hegland, Karen Wheeler	2016	Non-RCT	A prospective intervention trial demonstrated that expiratory muscle training enhances reflex coughing and airway protective function in stroke patients, but did not improve voluntary coughing or swallowing function.	English
45	Respiratory muscle training in stroke patients with respiratory muscle weakness, dysphagia, and dysarthria - a prospective randomized trial	Liaw, M. Y.	2020	RCT	An RCT demonstrated that combined inspiratory and expiratory muscle training improves respiratory parameters and vocal disturbances in stroke patients with dysphagia.	English
46	Electromyographic study assessing swallowing function in subacute stroke patients with respiratory muscle weakness	Liaw, M. Y.	2021	Non-RCT	A retrospective controlled trial demonstrated that six weeks of respiratory muscle training improved swallowing muscle electromyographic signals in stroke patients, with 50% maximum expiratory pressure training showing superior activation effects on the infrahyoid muscle group.	English
47	Effects of expiratory muscle strength training on swallowing function in acute stroke patients with dysphagia	Moon, J. H.	2017	RCT	An RCT demonstrated that expiratory muscle training, combined with conventional swallowing rehabilitation, effectively improves swallowing safety and pharyngeal residue in patients with acute stroke.	English
48	Effects of expiratory muscle strength training on oropharyngeal dysphagia in subacute stroke patients: a randomised controlled trial	Park, J. S.	2016	RCT	An RCT has demonstrated that expiratory muscle training effectively enhances the activity of the suprahyoid muscle group in stroke patients, thereby improving aspiration and oral feeding capabilities.	English
49	Using Ultrasound to Document the Effects of Expiratory Muscle Strength Training (EMST) on the Geniohyoid Muscle	Pauloski, B. R.	2021	Mechanism Research	An experimental study demonstrated that a five-week programme of expiratory muscle training significantly increased the cross-sectional area of the genioglossus muscle and expiratory pressure in healthy adults, potentially benefiting the rehabilitation of pharyngeal dysphagia.	English
50	Effect of respiratory muscle training on dysphagia in stroke patients-A retrospective pilot study	Arnold, Robert J.	2020	Non-RCT	An observational cohort study demonstrated that combined respiratory muscle training significantly improved respiratory function, swallowing safety, and oral feeding capacity in patients with post-stroke dysphagia.	English
51	Outcomes of swallowing rehabilitation in chronic brainstem dysphagia: A retrospective evaluation	Huckabee, M. L.	1999	Non-RCT	This retrospective analysis demonstrated that sEMG biofeedback therapy enabled 80% of patients with brainstem injury to have their nasogastric tubes removed, with 60% achieving long-term oral feeding.	English
52	Biofeedback as an Adjunctive Treatment for Post-stroke Dysphagia A Pilot-Randomized Controlled Trial	Nordio, S.	2022	RCT	An RCT demonstrated that sEMG biofeedback is more effective than conventional rehabilitation in improving pharyngeal clearance efficiency and swallowing safety in patients with post-stroke dysphagia, with sustained efficacy.	English
53	Functional benefits of dysphagia therapy using adjunctive sEMG biofeedback	Crary, Michael A.	2004	Non-RCT	A study demonstrated that sEMG biofeedback achieved a 92% improvement rate in post-stroke dysphagia, while also offering superior cost-effectiveness.	English
54	A direct intervention program for chronic neurogenic dysphagia secondary to brainstem stroke	Crary, M. A.	1995	Non-RCT (Case Study)	This case report demonstrates that direct therapeutic procedures for chronic neurogenic dysphagia resulting from brainstem stroke can achieve sustained improvement in swallowing physiology and function without associated complications.	English
55	Randomised controlled feasibility trial of swallow strength and skill training with surface electromyographic biofeedback in acute stroke patients with dysphagia	Benfield, J.	2021	RCT	An RCT demonstrated that sEMG biofeedback therapy for acute stroke dysphagia is safe, feasible, and highly compliant; however, improvements in DSRS scores did not reach statistical significance, necessitating larger-scale studies to validate its efficacy.	English
56	Functional patch combined with surface electromyographic biofeedback for post-stroke dysphagia	Wang, W.	2020	RCT	An RCT demonstrated that the synergistic efficacy of functional taping combined with sEMG biofeedback therapy for post-stroke dysphagia significantly surpassed that of monotherapy.	Chinese
57	Surface Electromyographic Biofeedback and the Effortful Swallow Exercise for Stroke-Related Dysphagia and in Healthy Ageing	Archer, S. K.	2021	Mechanism Research (Case Study)	A mechanism research demonstrated that sEMG biofeedback effectively enhances submental muscle activity during effortful swallowing in both stroke patients and healthy individuals, with high acceptability reported by participants.	English
58	Study on the treatment of dysphagia after stroke with electromyographic biofeedback intensive training	Meng, Qing-Nan	2020	Non-RCT	A retrospective study demonstrated that electromyographic biofeedback effectively improves swallowing function following stroke, with patients undergoing intensive training showing more significant progress in hyoid-laryngeal movement and swallowing scores.	English
59	Feasibility of game-based electromyographic biofeedback for dysphagia rehabilitation	Stepp, C. E.	2011	Non-RCT	A feasibility trial has demonstrated that a swallowing rehabilitation system integrating video games with surface electromyography (sEMG) biofeedback is operationally viable. Its gaming metrics and muscle phase coherence show promise as objective assessment parameters.	English
60	Biofeedback and Exercise Load Affect Accuracy of Tongue Strength Exercise Performance	Kamarunas, E.	2024	RCT	An RCT demonstrated that while movement accuracy in tongue muscle strength training does not directly enhance muscle strength, high accuracy enhances confidence and adherence. Furthermore, training at maximum intensity yields superior outcomes compared to training at submaximal intensity.	English
61	Folia phoniatrica et logopaedica : official organ of the International Association of Logopedics and Phoniatrics (IALP)	Bogaardt, H. C. A.	2009	Non-RCT	A clinical study demonstrated that surface electromyography biofeedback combined with conventional training significantly improved the FOIS scores of patients with chronic dysphagia following stroke and enabled successful extubation in some patients.	English
62	Swallowing Training Combined With Game-Based Biofeedback in Poststroke Dysphagia	Li, C. M.	2016	Non-RCT	A case-control study demonstrated that Gamified biofeedback combined with laryngeal elevation training significantly improved hyoid bone displacement, feeding capacity, and extubation rates in stroke patients (OR = 6.00).	English
63	EVALUATING THE EFFICACY OF "Y"-SHAPED KINESIOLOGY TAPE IN EARLY-STAGE REHABILITATION FOR POST-STROKE DYSPHAGIA	Wu, Z. H.	2025	RCT	A retrospective RCT confirmed that the application of Y-shaped Kinesio taping as an adjunctive therapy for post-stroke dysphagia effectively enhances suprahyoid muscle activity, accelerating the early recovery of swallowing function and quality of life.	English
64	Efficacy of Game-Based EMG-Biofeedback Therapy in Post-Stroke Dysphagia A Randomized Controlled Trial		2025	RCT	A randomized controlled trial (RCT) confirmed that gamified electromyographic biofeedback is more effective in improving swallowing function and quality of life in patients with post-stroke dysphagia.	English
65	The Influence of Strength and Skill Parameters on the Evolution of Dysphagia Post Stroke: A Prospective Study		2025	Non-RCT	An observational study reveals that although swallowing strength recovers early after stroke, long-term improvement in motor control skills is the key determinant of functional recovery.	English
66	Change in Excitability of Cortical Projection After Modified Catheter Balloon Dilatation Therapy in Brainstem Stroke Patients with Dysphagia: A Prospective Controlled Study	Wei, X.	2017	RCT	An RCT study demonstrated that modified balloon dilatation therapy significantly enhances contralateral MEP amplitude and hyoid bone displacement in patients with unilateral brainstem stroke, confirming its ability to increase excitability in the corticobulbar pathway.	English
67	Efficacy of a 4-Week Swallowing Rehabilitation Program Combined With Pyriform Sinus Ballooning in Patients With Post-stroke Dysphagia	Kim, Y. K.	2018	RCT	An RCT study demonstrates that piriform sinus balloon dilation combined with conventional rehabilitation significantly improves pharyngeal residue, transit time, and swallowing safety scores in patients with post-stroke dysphagia compared to rehabilitation alone.	English
68	Balloon Dilatation of the Upper Esophageal Sphincter in Severe Neurogenic Dysphagia Following Brain Stem Stroke	Willert, C.	2003	Non-RCT (Case Report)	A case report confirms that balloon dilation effectively treats refractory upper esophageal sphincter dysfunction following brainstem infarction, enabling successful removal of a gastrostomy tube and restoration of oral feeding.	German
69	Comparison of treatment effect of neuromuscular electrical stimulation and thermal-tactile stimulation on patients with sub-acute dysphagia caused by stroke	Byeon, Haewon	2016	RCT	An RCT study demonstrated that neuromuscular electrical stimulation is comparable to conventional thermal tactile oral stimulation in improving dysphagia following subacute stroke.	English
70	Neuromuscular electrical stimulation improves swallowing initiation in patients with post-stroke dysphagia	Zhang, Yao-Wen	2022	RCT	A self-controlled RCT demonstrated that stimulation of the suprahyoid muscle group and C7 spinous process significantly shortened oral transit time (OTT), whilst pharyngeal transit time and duration of laryngeal closure showed no significant alterations.	English
71	Exercise-based swallowing intervention (McNeill Dysphagia Therapy) with adjunctive NMES to treat dysphagia post-stroke: A double-blind placebo-controlled trial	Carnaby, G. D.	2020	RCT	An RCT study demonstrated that MDTP swallowing therapy alone was superior to combined electrical stimulation or conventional treatment in improving swallowing function and long-term outcomes in patients with subacute stroke.	English
72	Kinematic mechanism of the rehabilitative effect of 4-channel NMES: post-hoc analysis of a prospective randomized controlled study	Lim, J.	2023	Non-RCT	An RCT based on VFSS kinematic analysis demonstrated that sequential four-channel NMES significantly outperformed the conventional two-channel approach in improving swallowing dynamics by optimising the physiological circular motion of the tongue-pharyngeal complex.	English
73	The effect of surface neuromuscular electrical stimulation on patients with post-stroke dysphagia	Meng, P.	2018	RCT	An RCT demonstrated that sNMES combined with conventional swallowing therapy yields superior improvement in post-stroke swallowing function, with suprahyoid single-point stimulation significantly more effective than dual-point stimulation in promoting hyoid advancement.	English
74	The effect of neuromuscular electrical stimulation with different electrode positions on swallowing in stroke patients with oropharyngeal dysphagia: A randomized trial	Oh, Dong-Hwan	2020	RCT	An RCT study demonstrated that suprahyoid adjunctive electrical stimulation and infrahyoid resistive electrical stimulation yielded comparable overall efficacy in improving post-stroke swallowing function. However, suprahyoid stimulation exhibited a greater advantage in reducing the risk of aspiration.	English
75	Compensatory Effects of Sequential 4-Channel Neuromuscular Electrical Stimulation for the Treatment of Acute, Subacute, and Chronic Dysphagia in a Prospective, Double-Blinded Randomized Clinical Trial	Lee, S. Y.	2021	RCT	A prospective RCT demonstrated that sequential quadripolar neuromuscular electrical stimulation significantly improves safety and hyoid bone mobility in patients with neurogenic dysphagia compared to sham stimulation by optimising laryngeal-tongue dynamics.	English
76	Treatment of Post-stroke Dysphagia With Interferential Current: Three Case Reports and a Review of the Literature	Alyanak, B.	2024	Non-RCT (Case Study)	A case study has demonstrated that interferential electrotherapy employing a 50Hz beat frequency can specifically activate the tongue muscles, effectively improving tongue motor function and swallowing safety in stroke patients.	English
77	The Effects of Neuromuscular Electrical Stimulation on Swallowing Functions in Post-stroke Dysphagia: A Randomized Controlled Trial	Tarihci Cakmak, E.	2023	RCT	An RCT study demonstrated that supplementing conventional swallowing therapy with neuromuscular electrical stimulation more effectively improves swallowing safety in stroke patients, reducing leakage and aspiration during fibreoptic endoscopy.	English
78	Efficacy of neuromuscular electrical stimulation in improving the negative psychological state in patients with cerebral infarction and dysphagia	Zeng, Y.	2018	RCT	An RCT demonstrated that neuromuscular electrical stimulation combined with conventional treatment improves swallowing function and alleviates anxiety and depressive symptoms in patients with dysphagia following stroke.	English
79	Effect of neuromuscular electrical stimulation combined with swallowing rehabilitation training on the treatment efficacy and life quality of stroke patients with dysphagia	Tan, Zhimei	2022	Non-RCT	A retrospective study demonstrated that neuromuscular electrical stimulation combined with rehabilitation exercises yielded superior efficacy and safety compared to rehabilitation alone in treating dysphagia following cerebral infarction.	English
80	Combined electrical stimulation and exercise for swallow rehabilitation post-stroke: a pilot randomized control trial	Sproson, L.	2018	RCT	A preliminary multicentre RCT in the UK demonstrated that the Ampcare ESP protocol (combining neuromuscular electrical stimulation with resistance training) safely improves post-stroke swallowing function, yielding superior efficacy and patient satisfaction.	English
81	Effect of Electrical Stimulation of the Suprahyoid Muscles in Brain-Injured Patients with Dysphagia	Beom, J.	2015	RCT	A multicentre study demonstrated that single-point and dual-point electrical stimulation of the suprahyoid muscle groups yielded comparable efficacy in treating dysphagia following brain injury, with no significant difference in functional score improvement between the two groups.	English
82	Neuromuscular electrical and thermal-tactile stimulation for dysphagia caused by stroke: a randomized controlled trial	Lim, K. B.	2009	RCT	An RCT demonstrated that the efficacy and safety of NMES combined with thermal tactile stimulation in treating post-stroke dysphagia were superior to thermal tactile stimulation alone.	English
83	Effectiveness of Neuromuscular Electrical Stimulation on Patients With Dysphagia With Medullary Infarction	Zhang, M.	2016	RCT	A prospective RCT demonstrated that sensory neuromuscular electrical stimulation combined with conventional swallowing therapy yielded superior efficacy compared to motor stimulation and conventional therapy alone in treating dysphagia caused by medullary infarction.	English
84	Effects of Synchronized Neuromuscular Electrical Stimulation (NMES) on the Submental Muscles During Ingestion of a Specified Volume of Soft Food in Patients with Mild-to-Moderate Dysphagia Following Stroke	Zhang, Q.	2021	RCT	An RCT demonstrated that concurrent submental neuromuscular electrical stimulation combined with intensive swallowing training significantly improved swallowing function and reduced the risk of pneumonia in patients with mild to moderate stroke compared to conventional or soft-food training.	English
85	The effect of early neuromuscular electrical stimulation therapy in acute/subacute ischemic stroke patients with Dysphagia	Lee, K. W.	2014	Non-RCT	An RCT demonstrated that early neuromuscular electrical stimulation combined with conventional swallowing therapy significantly promotes recovery of swallowing function in patients with acute ischaemic stroke compared to monotherapy.	English
86	Effect of neuromuscular electrical stimulation on lip strength and closure function in patients with dysphagia after stroke	Oh, Dong-Hwan	2017	Non-RCT (Case Study)	A case series study indicates that neuromuscular electrical stimulation effectively enhances orbicularis oris muscle function in stroke patients, improving lip strength and lip closure ability.	English
87	Electrical, taste, and temperature stimulation in patients with chronic dysphagia after stroke: a randomized controlled pilot trial	Cola, P. C.	2021	RCT	A preliminary trial indicated that traditional swallowing therapy and the combined NMES programme showed no significant difference in improving oropharyngeal function in chronic stroke patients. However, the combined group demonstrated superior subjective satisfaction.	English
88	Combined Effects of NMES and Mendelsohn Maneuver on the Swallowing Function and Swallowing-Quality of Life of Patients with Stroke-Induced Sub-Acute Swallowing Disorders	Byeon, Haewon	2020	Non-RCT	An RCT confirmed that the combined therapy of the Mendelssohn maneuver with neuromuscular electrical stimulation significantly outperformed either monotherapy in improving swallowing function and quality of life following cerebral infarction.	English
89	Effect of the Masako maneuver and neuromuscular electrical stimulation on the improvement of swallowing function in patients with dysphagia caused by stroke	Byeon, Haewon	2016	Non-RCT	A study indicates that the Masako technique and neuromuscular electrical stimulation are equally effective in improving post-stroke swallowing function, with both demonstrating significant therapeutic efficacy.	English
90	Combined neuromuscular electrical stimulation (NMES) with fiberoptic endoscopic evaluation of swallowing (FEES) and traditional swallowing rehabilitation in the treatment of stroke-related dysphagia	Sun, S. F.	2013	Non-RCT (Case Study)	A clinical study indicates that NMES combined with FEES-guided rehabilitation can achieve long-term improvement in post-stroke swallowing function, with the majority of patients achieving safe oral feeding within two years.	English
91	Electrical Stimulation for the Management of Aspiration during Swallowing	Tyler, D. J.	2012	Mechanism Research	An animal study has demonstrated that functional electrical stimulation, by activating the recurrent laryngeal and hypoglossal glottal nerves, can restore the protective function of the swallowing airway, offering a novel approach to preventing aspiration.	English
92	Effects of neuromuscular electrical stimulation (NMES) plus upper cervical spine mobilization on forward head posture and swallowing function in stroke patients with dysphagia	Jeon, Y. H.	2002	RCT	An RCT study demonstrated that NMES combined with upper cervical mobilisation significantly improved cranio-cervical biomechanics and swallowing safety in stroke patients compared to sham mobilisation.	English
93	Swallowing Outcomes and Discharge Destinations in Acute Stroke Tube-Feeding Dependent Dysphagia Patients Treated With Neuromuscular Electrical Stimulation During Inpatient Rehabilitation	Kushner, D. S.	2020	Non-RCT	A retrospective study indicates that neuromuscular electrical stimulation (NMES) combined with conventional therapy significantly improves swallowing function and discharge outcomes in acute stroke patients, demonstrating superior efficacy compared to traditional therapy alone.	English
94	Effects of sensory neuromuscular electrical stimulation on swallowing in the elderly affected by stroke a pilot study	Mituuti, C. T.	2018	Non-RCT (Case Study)	A case study indicated that sensory neuromuscular electrical stimulation improved swallowing safety and quality of life in elderly stroke patients, though it did not significantly optimise oral intake or pharyngeal physiological parameters.	English
95	The influence of physical therapy on oropharyngeal dysphagia in acute stroke patients	El-Tamawy, M. S.	2015	RCT	An RCT demonstrated that neuromuscular electrical stimulation combined with physiotherapy significantly improved swallowing function in patients with acute ischaemic stroke, though no significant difference was observed in oesophageal sphincter opening.	English
96	Efficacy of integrated swallowing function rehabilitation training in patients with nasal feeding during acute ischemic stroke	Wang, Z.	2014	RCT	An RCT demonstrated that neuromuscular electrical stimulation combined with conventional therapy significantly improved swallowing function in patients with pseudobulbar palsy following acute stroke, whilst yielding limited efficacy for true bulbar palsy.	Chinese
97	Effect of neuromuscular electrical stimulation in patients with post-stroke dysphagia	Jing, Q.	2016	RCT	An RCT demonstrated that neuromuscular electrical stimulation combined with traditional therapy significantly improved the efficacy rate for post-stroke dysphagia (96.7% vs 63.3%), though no significant difference was observed in food residue or dietary intake.	Chinese
98	Observation of curative effects of neuromuscular electrical stimulation on treating post-stroke dysphagia	Zhang, H.	2010	RCT	An RCT demonstrated that neuromuscular electrical stimulation combined with conventional therapy significantly improved post-stroke dysphagia compared to traditional therapy alone, with reasonable safety.	Chinese
99	Effects of neuromuscular electrical stimulation combined with effortful swallowing on post-stroke oropharyngeal dysphagia: a randomised controlled trial	Park, J. S.	2016	RCT	A single-blind RCT confirms that therapeutic-grade NMES combined with effortful swallowing effectively enhances hyoid bone movement and pharyngeal function in patients with mild stroke.	English
100	Functional outcome in acute stroke patients with oropharyngeal Dysphagia after swallowing therapy	Huang, K. L.	2014	RCT	An RCT demonstrated that combining NMES with traditional swallowing therapy significantly improved solid and thick liquid swallowing in patients with acute stroke compared to monotherapy.	English
101	Effect of neuromuscular electrical stimulation on facial muscle strength and oral function in stroke patients with facial palsy	Choi, Jong-Bae	2016	Non-RCT (Case Study)	A case series study indicates that neuromuscular electrical stimulation combined with conventional swallowing training can effectively improve facial muscle strength and oral function in patients with facial paralysis following stroke.	English
102	Combined conventional speech therapy and functional electrical stimulation in acute stroke patients with dyphagia: a randomized controlled trial	Matos, K. C.	2022	RCT	An RCT demonstrated that the routine use of speech therapy effectively improves swallowing function following stroke, whilst the addition of functional electrical stimulation yielded no additional therapeutic benefit.	English
103	Effects of Neuromuscular Electrical Stimulation for Masseter Muscle on Oral Dysfunction After Stroke	Lee, Kyeong Woo	2019	RCT	An RCT has demonstrated that synchronous neuromuscular electrical stimulation (NMES) of the masseter and suprahyoid muscle groups can specifically improve oral-phase swallowing function in patients with subacute stroke.	English
104	The Effect of Sensory Level Versus Motor Level Electrical Stimulation of Pharyngeal Muscles in Acute Stroke Patients with Dysphagia: A Randomized Trial	Howard, M. M.	2023	Non-RCT	An RCT demonstrated that sensory-level electrical stimulation outperformed motor-level stimulation in improving functional scores for post-stroke dysphagia, although no statistically significant difference was observed between groups.	English
105	Optimal placement of electrodes for treatment of post-stroke dysphagia by neuromuscular electrical stimulation combined with effortful swallowing	Huh, Jae-Won	2020	RCT	This RCT demonstrates that the NMES treatment method employing electrodes placed horizontally at the level of the suprahyoid muscle group significantly outperforms vertical or mixed placement protocols in improving post-stroke dysphagia.	English
106	Effortful swallow with resistive electrical stimulation training improves pharyngeal constriction in patients post-stroke with dysphagia	Kim, H.	2017	Non-RCT	This research confirms that vigorous swallowing combined with subhyoid resistance training effectively enhances pharyngeal contraction function in stroke patients by increasing the amplitude of hyoid bone elevation.	English
107	Cutoff value of pharyngeal residue in prognosis prediction after neuromuscular electrical stimulation therapy for Dysphagia in subacute stroke patients	Park, Jeong Mee	2014	Non-RCT	An observational study indicates that the pharyngeal residual low ratio (R/T value) measured by VFSS) before treatment effectively predicts the degree of improvement in efficacy following VitalStim neuromuscular electrical stimulation therapy for patients with post-stroke dysphagia.	English
108	Effect of neuromuscular electrical stimulation combined with effortful swallowing using electromyographic biofeedback on oropharyngeal swallowing function in stroke patients with dysphagia A pilot study	Park, J. S.	2019	Non-RCT	An RCT demonstrated that electromyographic biofeedback combined with neuromuscular electrical stimulation effectively improves oropharyngeal swallowing function and reduces the risk of aspiration in patients with stroke.	English
109	A randomized controlled study of neuromuscular electrical stimulation in oropharyngeal dysphagia secondary to acquired brain injury	Terré, R.	2015	RCT	A prospective randomised study indicates that NMES significantly accelerates the early recovery of dysphagia following brain injury, and is exceptionally superior to sham stimulation in improving FOIS scores and aspiration tolerance.	English
110	Neuromuscular electrical stimulation (NMES) in stroke patients with oral and pharyngeal dysfunction	Bülow, M.	2008	RCT	A European three-centre RCT demonstrated that both neuromuscular electrical stimulation and traditional dysphagia therapy are effective for post-stroke dysphagia, with no significant difference in efficacy between the two groups.	English
111	Treatment of oropharyngeal dysphagia with neuromuscular electrostimulaiton	Terré, R.	2013	Non-RCT	A prospective study indicates that neuromuscular electrical stimulation (NMES) combined with conventional therapy can safely and effectively improve post-stroke swallowing function, significantly reducing gastrostomy tube dependency and optimising VFSS parameters.	Spanish
112	Electrical stimulation of hyoid muscles in post-stroke dysphagia	Konecny, Petr	2018	RCT	A prospective RCT demonstrated that electrical stimulation of the suprahyoid muscle group significantly shortens the pharyngeal transit time during swallowing in stroke patients compared with conventional rehabilitation, effectively improving swallowing function.	English
113	Application value research of swallowing treatment device combined with swallowing rehabilitation training in the treatment of swallowing disorders after stroke	Xu, Huan	2024	Non-RCT	A controlled study confirmed that the combination of a swallowing therapy device with rehabilitation training significantly improved the efficacy rate in patients with post-stroke dysphagia (93.02% vs 76.74%) and reduced the risk of complications.	English
114	Neuromuscular electrical stimulation for a dysphagic stroke patient with cardiac pacemaker using magnet mode change: A case report	Kim, M.	2021	Non-RCT (Case Report)	The first case report confirms that switching to a magnetic mode safely circumvents pacemaker interference, enabling cardiac implant patients to undergo long-term NMES therapy and successfully remove nasogastric tubes.	English
115	Transcutaneous neuromuscular electrical stimulation (VitalStim) curative therapy for severe dysphagia: Myth or reality?	Shaw, G. Y.	2007	Non-RCT	This retrospective study demonstrated that VitalStim therapy yielded significant improvement in patients with mild to moderate dysphagia (overall improvement rate: 61%), whilst those with severe dysphagia experienced limited benefit.	English
116	Effect of Transcutaneous Electrical Stimulation in Chronic Poststroke Patients with Oropharyngeal Dysphagia: 1-Year Results of a Randomized Controlled Trial	Arreola, V.	2021	RCT	A one-year RCT demonstrated that sensory or motor transcutaneous electrical nerve stimulation combined with compensatory therapy can safely and effectively improve chronic post-stroke swallowing function over the long term.	English
117	Transcutaneous electrical stimulation as a resistance force in lingual exercise: A preliminary proof-of-concept study	Takahashi, N.	2022	RCT（Mechanism Research）	An RCT demonstrated that combined electrical stimulation with varying pulse widths and tongue pressure training resulted in only a short-term increase in tongue pressure, without improving actual swallowing function.	English
118	The value of adding transcutaneous neuromuscular electrical stimulation (VitalStim) to traditional therapy for post-stroke dysphagia: A randomized controlled study	Li, L.	2018	RCT	An RCT demonstrated that traditional swallowing therapy combined with VitalStim electrical stimulation yielded superior efficacy compared to monotherapy, whilst no significant difference was observed between the traditional therapy and NMES groups.	English
119	Sensory transcutaneous electrical stimulation improves post-stroke dysphagic patients	Gallas, S.	2010	Non-RCT	A clinical study demonstrated that submental sensory electrical stimulation combined with swallowing training promotes functional recovery after stroke by improving swallowing coordination, potentially through sensory cortical plasticity.	English
120	Transcutaneous Electrical Neuromuscular Stimulation (TENS) Along with Traditional Dysphagia Therapy in Patients with Posterior Stroke: A Case Study	Banik, A. A.	2020	Non-RCT (Case Report)	A case report demonstrates that traditional swallowing therapy, combined with transcutaneous electrical nerve stimulation, can effectively improve swallowing function in patients with posterior circulation stroke, revealing a potential synergistic treatment approach.	English
121	A stimulus for eating. The use of neuromuscular transcutaneous electrical stimulation in patients affected by severe dysphagia after subacute stroke: A pilot randomized controlled trial	Simonelli, M.	2019	RCT	A single-blind RCT demonstrated that combined pharyngeal neuromuscular electrical stimulation (NMES) with traditional swallowing training yielded significantly superior efficacy compared to monotherapy, establishing it as an effective adjunctive treatment for post-stroke dysphagia.	English
122	Electrical stimulation for swallowing disorders caused by stroke	Freed, M. L.	2001	RCT	An RCT demonstrated that electrical stimulation therapy significantly outperformed thermal-tactile stimulation in treating post-stroke dysphagia, whilst exhibiting a favourable safety profile.	English
123	Does sensory transcutaneous electrical stimulation prevent pneumonia in the acute stage of stroke? A preliminary study	Hamada, S.	2017	Non-RCT	An RCT study demonstrated that surface sensory electrical stimulation combined with conventional swallowing therapy significantly reduces the risk of pulmonary inflammation in patients with acute stroke.	English
124	Effect of surface sensory and motor electrical stimulation on chronic poststroke oropharyngeal dysfunction	Rofes, L.	2013	RCT	An RCT study demonstrated that motor-type NMES was more effective than sensory-type in improving post-stroke swallowing function, whilst sensory-type NMES proved superior in enhancing swallowing safety.	English
125	Effect of Laryngopharyngeal Neuromuscular Electrical Stimulation on Dysphonia Accompanied by Dysphagia in Post-stroke and Traumatic Brain Injury Patients: A Pilot Study	Ko, K. R.	2016	Non-RCT	A clinical study demonstrated that short-term neuromuscular electrical stimulation of the laryngopharyngeal nerve improves voice disorders, but at four weeks, its efficacy was indistinguishable from conventional training.	English
126	Transcutaneous electrical stimulation in chronic post-stroke oropharyngeal dysphagia: pooled biomechanical and kinematic analysis from a one-year randomized controlled clinical trial	Ortega, O.	2025	RCT	A one-year randomized controlled trial confirmed that transcutaneous electrical stimulation can consistently improve swallowing safety and laryngeal closure velocity in patients with chronic post-stroke dysphagia.	English
127	Increase of Substance P Concentration in Saliva after Pharyngeal Electrical Stimulation in Severely Dysphagic Stroke Patients - an Indicator of Decannulation Success?	Muhle, P.	2017	Mechanism Research (Case Study)	This clinical study confirms that pharyngeal electrical stimulation, by elevating plasma substance P levels, facilitates successful extubation in 61% of tracheostomised stroke patients, suggesting SP may serve as an effective biomarker.	English
128	Neuroplasticity Elicited by Modified Pharyngeal Electrical Stimulation: A Pilot Study	Zhang, X.	2024	Mechanism Research (Case Study)	A fNIRS mechanism study confirmed that modified pharyngeal electrical stimulation remodels the swallowing neural network and increases swallowing frequency by modulating the prefrontal-motor cortex connection.	English
129	Electrical pharyngeal stimulation increases substance P level in saliva	Suntrup-Krueger, S.	2016	Mechanism Research（RCT）	A randomised crossover trial demonstrated that pharyngeal electrical stimulation immediately elevated salivary substance P levels by 28%, suggesting it may represent an effective targeted mechanism for treating post-stroke dysphagia.	English
130	Pharyngeal Electrical Stimulation for Treatment of Dysphagia in Subacute Stroke: A Randomized Controlled Trial	Bath, Philip M.	2016	RCT	A multicentre RCT demonstrated that pharyngeal electrical stimulation (PES) is well tolerated for treating dysphagia following subacute stroke but showed no superior clinical efficacy compared with sham stimulation.	English
131	Effect of Modified Pharyngeal Electrical Stimulation on Patients with Severe Chronic Neurogenic Dysphagia: A Single-Arm Prospective Study	Zhang, X.	2023	Non-RCT	A clinical study demonstrates that modified pharyngeal electrical stimulation (mPES) safely and effectively improves chronic neurogenic dysphagia, with 80% of patients regaining oral feeding capacity and maintaining stable outcomes at the three-month follow-up.	English
132	Pharyngeal electrical stimulation for neurogenic dysphagia following stroke, traumatic brain injury or other causes: Main results from the PHADER cohort study	Bath, Philip M.	2020	Non-RCT (Cohort Study)	A prospective cohort study demonstrates that pharyngeal electrical stimulation significantly improves functional scores in patients with neurogenic dysphagia, with greater benefits observed in those undergoing extubation. However, attention must be paid to the risk of pneumonia.	English
133	Adjunctive functional pharyngeal electrical stimulation reverses swallowing disability after brain lesions	Jayasekeran, V.	2010	Mechanism Research (Case Study)	This three-phase study confirms that pharyngeal electrical stimulation significantly reduces the risk of aspiration and shortens hospital stays in acute stroke patients by reversing motor cortex inhibition and optimising treatment parameters.	English
134	Therapy of Dysphagia by Prolonged Pharyngeal Electrical Stimulation (Phagenyx) in a Patient with Brainstem Infarction	Florea, Cristina	2020	Non-RCT (Case Report)	This case report demonstrates that pharyngeal electrical stimulation (PES) improves saliva control and swallowing safety in patients with brainstem and cerebellar strokes by activating higher swallowing centers, thereby expanding its clinical applications.	English
135	A Pilot Study of Pharyngeal Electrical Stimulation for Orally Intubated ICU Patients with Dysphagia	Koestenberger, Markus	2020	Non-RCT (Case Study)	This secondary analysis of the ICU study indicates that pharyngeal electrical stimulation (PES) significantly reduces the incidence of pneumonia and the risk of reintubation in intubated patients.	English
136	Electrical pharyngeal stimulation for dysphagia treatment in tracheotomized stroke patients	Suntrup, S.	2015	RCT	An RCT demonstrated that pharyngeal electrical stimulation (PES) significantly increased the extubation rate in tracheostomy stroke patients (75% vs 20%), with the treatment being both safe and effective.	English
137	The BDNF polymorphism Val66Met may be predictive of swallowing improvement post pharyngeal electrical stimulation in dysphagic stroke patients	Essa, H.	2017	Mechanism Research（RCT）	This study demonstrates that BDNF gene polymorphisms influence the efficacy of pharyngeal electrical stimulation therapy. Patients with post-stroke dysphagia who carry the Met allele exhibit superior functional recovery following PES treatment.	English
138	Pharyngeal Electrical Stimulation in Dysphagia Poststroke: A Prospective, Randomized Single-Blinded Interventional Study	Vasant, D. H.	2016	RCT	A multicenter RCT demonstrated that pharyngeal electrical stimulation (PES) shortens hospital stays and nasogastric tube retention time in stroke patients with dysphagia, with good safety profiles. However, the primary efficacy endpoint did not show statistically significant differences.	English
139	Effects of Pharyngeal Electrical Stimulation on Swallow Timings, Clearance and Safety in Post-Stroke Dysphagia: Analysis from the Swallowing Treatment Using Electrical Pharyngeal Stimulation (STEPS) Trial	Everton, Lisa F.	2021	Non-RCT	A secondary analysis of an RCT videofluoroscopic swallowing studies (VFSS) indicated that pharyngeal electrical stimulation (PES) did not demonstrate additional efficacy over sham stimulation in improving post-stroke swallowing safety, velocity, or residual clearance.	English
140	Screening for optimal parameters for modified pharyngeal electrical stimulation for the treatment of dysphagia after stroke in rats	Hu, J.	2024	Mechanism Research	An animal study identified the optimal parameters for modified pharyngeal electrical stimulation (mPES) through parameter screening: a frequency of 5 Hz and an intensity of 1 mA. This provides a foundation for mechanism research.	English
141	Design and implementation of Pharyngeal electrical Stimulation for early de-cannulation in TRACheotomized (PHAST-TRAC) stroke patients with neurogenic dysphagia: a prospective randomized single-blinded interventional study	Dziewas, R.	2017	RCT	A multicenter RCT confirmed that pharyngeal electrical stimulation safely increased the extubation readiness rate to 49% in tracheostomized stroke patients (compared to 9% in the sham stimulation group), demonstrating significant efficacy.	English
142	An experimental study on the optimal timing of modified pharyngeal electrical stimulation for the treatment of dysphagia after stroke in rats	Wang, Q. Q.	2025	Mechanism Research	A mechanistic study in rats indicates that initiating modified pharyngeal electrical stimulation on the third day (72 hours) post-stroke represents the optimal intervention timing for improving swallowing function.	English
143	Pharyngeal electrical stimulation to treat dysphagia in acute stroke: learnings from cases in the PhEED clinical trial	Richard L Harvey	2024	RCT	A randomized controlled trial (RCT) suggests that pharyngeal electrical stimulation may safely and effectively improve swallowing function after stroke, but larger-scale studies are needed to verify these findings.	English
144	Establishment of a novel brainstem ischemic dysphagia model: single-cell sequencing reveals the molecular mechanisms underlying mPES intervention	Tian, Y.	2025	Mechanism Research	A mechanistic study using a rat model of brainstem ischemic dysphagia demonstrated that modified pharyngeal electrical stimulation (mPES) can effectively improve swallowing function, and its mechanism may be associated with oligodendrocytes.	English
145	Predictors of pharyngeal electrical stimulation treatment success in tracheotomised stroke patients with dysphagia: Secondary analysis from PHADER cohort study	Cheng, I.	2024	Non-RCT	A secondary analysis based on European registry data indicates that early pharyngeal electrical stimulation is a key predictor of successful treatment and tracheostomy decannulation in patients with severe post-stroke dysphagia requiring tracheostomy.	English
146	Effect of Transcutaneous Vagus Nerve Stimulation in Dysphagia After Lateral Medullary Infarction: A Case Report	Yuan, Y.	2019	Non-RCT (Case Report)	This case report demonstrates that percutaneous vagus nerve stimulation effectively improves dysphagia caused by dorsolateral medullary infarction, successfully enabling oral feeding.	English
147	Effect of transcutaneous auricular vagus nerve stimulation on post-stroke dysphagia	Wang, Y.	2023	RCT	A double-blind RCT demonstrated that transcanal vagus nerve stimulation combined with conventional rehabilitation therapy safely and effectively improves swallowing function after acute stroke, with sustained efficacy lasting up to 4 weeks.	English
148	Transcutaneous Auricular Vagus Nerve Stimulation Promotes White Matter Repair and Improves Dysphagia Symptoms in Cerebral Ischemia Model Rats	Long, Lu	2022	Mechanism Research	An animal study suggests that transcutaneous ear vagus nerve stimulation may mildly improve post-stroke dysphagia by promoting white matter myelin regeneration, angiogenesis, and suppressing neuroinflammation.	English
149	Pharyngeal Residue Severity and Aspiration Risk in Stroke Patient Using Fiber-Optic Endoscopic Evaluation of Swallowing	Sabry, Aliaa	2023	Non-RCT	This observational study confirmed, through FEES and questionnaire analysis, that the severity of pharyngeal residue significantly correlates positively with aspiration risk and better reflects swallowing efficiency than its location.	English
150	Ultrasonographic evaluation of hyoid-larynx approximation in dysphagic stroke patients	Huang, Ya-Ling	2009	Non-RCT	This observational study confirmed via ultrasound examination that patients with dysphagia following stroke exhibit a significantly reduced hyoid-laryngeal distance, demonstrating the reliability of this metric for assessment.	English
151	Electroacupuncture improves swallowing function in a post-stroke dysphagia mouse model by activating the motor cortex inputs to the nucleus tractus solitarii through the parabrachial nuclei	Yao, L.	2023	Mechanism Research	An animal mechanism study confirmed that electroacupuncture at the Lianquan acupoint improves post-stroke dysphagia by activating the M1-PBN-NTS neural circuit, providing a novel therapeutic target.	English
152	Role of TRPV1 in electroacupuncture-mediated signal to the primary sensory cortex during regulation of the swallowing function	Yuan, S.	2024	Mechanism Research	An animal mechanism study confirmed that electroacupuncture at the Lianquan acupoint acts as a key peripheral mechanism for improving post-stroke swallowing function by activating local TRPV1 channels (which mediate blood flow regulation) rather than central transmission pathways.	English
153	Electroacupuncture at HT5 + GB20 produces stronger activation effect on swallowing cortex and muscle than single points	Fu, Xuefeng	2023	RCT（Mechanism Research）	A study in healthy subjects demonstrated that the combined electroacupuncture stimulation of HT5 and GB20 acupoints synergistically enhances activation and functional connectivity within the swallowing-related cortical network, thereby optimizing central and peripheral neural regulation.	English
154	Electroacupuncture Involved in Motor Cortex and Hypoglossal Neural Control to Improve Voluntary Swallowing of Poststroke Dysphagia Mice	Cui, S.	2020	Mechanism Research	An animal mechanism study indicates that electroacupuncture at the Lianquan acupoint remodels swallowing neural regulation through multiple pathways, including enhancing excitability in the contralateral motor cortex, improving local blood flow, and enhancing nerve conduction.	English
155	Effect of Different Frequencies of Electroacupuncture on Post-Stroke Dysphagia in Mice	Yao, S.	2020	Mechanism Research	An animal study indicates that 2Hz electroacupuncture enhances healthy neuronal activity by activating the BDNF pathway, making it an optimal parameter for improving post-stroke swallowing function.	English
156	Excitatory neurons in paraventricular hypothalamus contributed to the mechanism underlying acupuncture regulating the swallowing function	Yuan, Si	2022	Mechanism Research	An animal mechanism study elucidates that the paraventricular nucleus-brainstem neural circuit serves as the key central pathway for electroacupuncture treatment of post-stroke dysphagia.	English
157	Acupuncture's effect on nerve remodeling among patients with dysphagia after cerebral infarction: a study based on diffusion tensor imaging	Zheng, C.	2023	RCT	An RCT confirmed that acupuncture (tongue-based three-needle technique) effectively improves swallowing function after cerebral infarction by promoting neural remodeling in the temporal lobe infarction area.	English
158	Effect of acupuncture on post-stroke dysphagia: a randomized controlled trial	Bai, L.	2024	RCT	An RCT demonstrated that acupuncture significantly improved post-stroke swallowing function, nutritional status, and neurotransmitter levels more effectively than rehabilitation training, with sustained efficacy lasting up to 6 months post-intervention.	English
159	The efficacy of acupoint injection of methylcobalamin combined with unilateral high-frequency repetitive transcranial magnetic stimulation in patients with stroke dysphagia	Yu Wu	2024	RCT	An RCT study demonstrated that combined acupoint injection of methylcobalamin with high-frequency rTMS significantly improves post-stroke swallowing function, nutritional status, and psychological indicators through a multi-dimensional synergistic effect.	Chinese
160	Acupuncture Reduces the Risk of Dysphagia in Stroke Patients: A Propensity Score-Matched Cohort Study	Qiu, Xuan	2022	Non-RCT (Cohort Study)	A cohort study demonstrated that hemorrhagic, multifocal, and severe strokes are more prone to dysphagia, while acupuncture may serve as a protective factor.	English
161	Acupuncture for Poststroke Dysphagia: A Pilot, Nonrandomized, Self-Controlled Trial	Chan, Yu Tat	2020	Non-RCT	A multicenter, self-controlled trial demonstrated that acupuncture can safely and effectively improve swallowing function and quality of life following stroke.	English
162	Ultrasound-based visualization measurement of hyoid-mandibular motion for assessing the efficacy of acupuncture in treating post-stroke dysphagia: A clinical study	Zhang, L.	2024	RCT	An RCT study demonstrated that authentic acupuncture effectively improves feeding safety and clinical efficacy in patients with dysphagia following cerebral infarction by optimizing hyoid-mandibular movement function as visualized by ultrasound.	English
163	Combination of acupuncture with rehabilitation training for pseudobulbar paralysis after stroke:A randomized controlled trial	Wang, L. S.	2021	RCT	An RCT demonstrated that acupuncture at five specific points, combined with rehabilitation training, significantly improved swallowing function and quality of life in patients with post-stroke pseudobulbar palsy compared with rehabilitation alone.	English
164	Additional effects of acupuncture on early comprehensive rehabilitation in patients with mild to moderate acute ischemic stroke: a multicenter randomized controlled trial	Chen, L.	2016	RCT	A large-scale RCT indicates that early acupuncture intervention in acute ischemic stroke yields multiple rehabilitative benefits for neurological function, swallowing, cognition, and lower limb motor function.	English
165	A randomized controlled study investigating the efficacy of electro-acupuncture and exercise-based swallowing rehabilitation for post-stroke dysphagia: Impacts on brainstem auditory evoked potentials and cerebral blood flow	Zhang, Wen	2024	RCT	An RCT demonstrated that electroacupuncture combined with swallowing exercises significantly promotes recovery from post-stroke dysphagia by improving cerebral microcirculation and neural conduction.	English
166	Mechanism of deglutition stage acupuncture for treating deglutition disorder after stroke	Li, Y.	2020	RCT	An RCT demonstrated that phased acupuncture was more effective than conventional acupuncture in improving swallowing function scores across all stages in patients with post-stroke dysphagia.	English
167	Tongguan Liqiao acupuncture therapy improves dysphagia after brainstem stroke	Zhang, C. H.	2016	Non-RCT	A clinical study shows that the Tongguan Lique Acupuncture Method can effectively improve swallowing function in patients with brainstem infarction by repairing central nervous system connections, with particularly significant effects in cases of medullary infarction.	English
168	Fire-needle therapy for deglutition disorders in post-stroke pseudobulbar palsy: a randomized controlled trial	Guo, Y. H.	2018	RCT	An RCT demonstrated that fire needle therapy significantly outperformed conventional rehabilitation training in treating pseudobulbar dysphagia during the recovery phase of stroke.	English
169	A comparative study on the clinical efficacy of swallowing function training with and without acupuncture in the treatment of dysphagia after cerebral infarction	Song, M. P.	2020	RCT	An RCT demonstrated that swallowing exercises, such as catheter balloon therapy combined with acupuncture, significantly improved swallowing function after cerebral infarction compared with exercise alone and promoted tissue compensatory reorganization.	English
170	Does the addition of specific acupuncture to standard swallowing training improve outcomes in patients with dysphagia after stroke? a randomized controlled trial	Xia, W.	2016	RCT	An RCT demonstrated that acupuncture combined with standard swallowing exercises significantly improved post-stroke swallowing function and quality of life more effectively than standard exercises alone.	English
171	Efficacy evaluation of acupuncture plus rehabilitation training for post-stroke deglutition disorders of qi-deficiency blood stasis pattern	Huang, Y. Q.	2020	RCT	An RCT demonstrated that for post-stroke dysphagia characterized by qi deficiency and blood stasis, acupuncture combined with rehabilitation training yielded superior short-term and long-term efficacy compared to rehabilitation alone in improving swallowing function and alleviating traditional Chinese medicine syndromes.	English
172	Therapeutic observation of Gao's nape acupuncture plus swallowing training for pharyngeal deglutition disorder after stroke	Liu, X. P.	2019	RCT	An RCT demonstrated that Gao's pharyngeal needle combined with swallowing training significantly improved pharyngeal swallowing function after stroke compared to training alone, increasing the apparent efficacy rate to 72.3%.	English
173	Clinical observation on acupoint massage plus Vitalstim electrical stimulation for deglutition disorder after stroke	Tian, L.	2020	RCT	An RCT demonstrated that electrical stimulation combined with massage of craniofacial and cervical acupoints is more effective than monotherapy in improving post-stroke swallowing muscle function and feeding capacity.	English
174	Acupuncture plus tongue pressure resistance feedback training for post-stroke deglutition disorders: a randomized controlled trial	Yang, J. F.	2024	RCT	An RCT demonstrated that the combination of Tongguan Liqiao acupuncture and tongue pressure resistance feedback training safely and effectively improves swallowing function and quality of life in post-stroke patients.	English
175	Relieving throat and opening orifice acupuncture therapy for the post-stroke dysphagia	Wu, W. B.	2019	RCT	An RCT demonstrated that pharyngeal opening acupuncture combined with swallowing exercises significantly improves dysphagia caused by infarcts in the cerebral hemispheres and internal capsule, but shows limited efficacy for brainstem or cerebellar infarcts.	English
176	Influence of acupoint-injection on TXB<sub>2</sub> and 6-keto-PGF<sub>1a</sub> in patients with pseudobulbar palsy: a randomized controlled trial	Liu, J. Y.	2017	RCT	An RCT demonstrated that injection of Xingnaojing into the Fengchi acupoint, combined with aspirin, safely and effectively improves swallowing function in patients with pseudobulbar palsy following ischemic stroke by regulating the TXB2/PGF1α balance.	English
177	Observation on mind-refreshing and orifice-opening needling method plus swallowing disorder therapeutic apparatus for deglutition disorder of stroke patients in the convalescent stage	Xu, Z. J.	2018	RCT	An RCT demonstrated that the combination of the Awakening and Opening the Orifices Acupuncture Technique with a swallowing therapy device yielded superior efficacy compared to monotherapy in improving swallowing function and activities of daily living, with effects persisting up to 2 months post-intervention.	English
178	Quick needle insertion at pharyngeal acupoints for poststroke dysphagia: A case report	Li, X.	2017	Non-RCT (Case Report)	A case report demonstrates that the pharyngeal targeted rapid-fire technique effectively improves swallowing safety and oral feeding capacity in patients with medullary paralysis following cerebral infarction.	English
179	The Role of Perineuronal Nets in the Contralateral Hemisphere in the Electroacupuncture-Mediated Rehabilitation of Poststroke Dysphagia Mice	Yuan, S.	2023	Mechanism Research	An animal mechanism research suggests that electroacupuncture at the Lianquan acupoint improves post-stroke swallowing function by regulating blood flow through activation of local TRPV1 channels, rather than via central transmission.	English
180	Effect of quick acupuncture combined with rehabilitation therapy on improving motor and swallowing function in patients with stroke	Ma, Y.	2024	Non-RCT	A retrospective research suggests that rehabilitation combined with acupuncture significantly improves motor function, swallowing ability, and activities of daily living in stroke patients compared to rehabilitation alone, while also reducing the incidence of complications.	English
181	Therapeutic efficacy of swallowing neuromuscular electrical stimulation combined with acupuncture for post-stroke dysphagia	Zhao, J. W.	2015	RCT	An RCT study demonstrated that the overall efficacy rate (91.4%) of combined swallowing neuromuscular electrical stimulation and acupuncture was significantly higher than that of conventional acupuncture alone (75.8%), with superior improvement in swallowing function.	English
182	Effect of acupuncture on long-term outcomes in patients with post-stroke dysphagia	Yao, L.	2022	Non-RCT	This observational study demonstrates that acupuncture can shorten the recovery time for post-stroke dysphagia from 119 days to 97 days (HR=1.48) and significantly improve the 6-month functional recovery rate (60.5% vs 47.3%).	English
183	Clinical study on treatment of patients with dysphagia after stroke by improved Vitalstim electroacupuncture	Jiang, W.	2014	RCT	An RCT study demonstrated that modified Vitalstim electroacupuncture combined therapy outperformed monotherapy in improving the cure rate of post-stroke dysphagia and enhancing the contraction function of the submental muscle group.	Chinese
184	Treatment of 85 patients with dysphagia after stroke with deep needling at local glossopharyngeum	Meng, Y. C.	2015	Non-RCT	A self-controlled study demonstrated that the tongue-pharyngeal deep acupuncture technique significantly improved Kubota water-swallowing test scores in patients with post-stroke dysphagia, achieving an overall effective rate of 95.3%.	English
185	Therapeutic effect of acupuncture combining standard swallowing training for post-stroke dysphagia: A prospective cohort study	Mao, L. Y.	2016	Non-RCT (Cohort Study)	A cohort study demonstrated that acupuncture combined with standard swallowing exercises significantly outperformed standard exercises alone in improving post-stroke swallowing function.	English
186	Tongue acupuncture in treatment of post-stroke dysphagia	Cai, Haiyan	2015	RCT	An RCT study demonstrated that tongue acupuncture significantly outperformed conventional acupuncture in improving post-stroke swallowing function, alleviating neurological deficits, and reducing the incidence of pneumonia.	English
187	Post-stroke treatment with YNSA not limited to hemiplegia - A case study	Zeise-Süss, D.	2011	Non-RCT (Case Report)	A case report demonstrated that YNSA acupuncture safely and effectively improves multiple functional impairments following stroke, including swallowing, speech, motor skills, and emotional regulation.	German
188	Comparison of head and body acupunctures in the treatment of deglutition disorders in subacute period of stroke	Zhong, C. M.	2003	Non-RCT	A controlled study demonstrated that scalp acupuncture and body acupuncture are equally effective in treating dysphagia during the subacute phase of stroke (overall response rate of 94%). Still, scalp acupuncture offers superior safety with fewer cardiovascular adverse reactions.	Chinese
189	The Effects of Adding Di-Tan Decoction (DTD) and/or Electroacupuncture (EA) to Standard Swallowing Rehabilitation Training (SRT) for Improving Poststroke Dysphagia (PSD): A Pilot, Single-Centred, Randomized Trial	Shao, X. Z.	2022	RCT	An RCT study demonstrated that both Ditan Decoction and electroacupuncture are effective in treating dysphagia following stroke, with comparable efficacy; however, the combined treatment regimen yielded the most optimal results.	English
190	Clinical observation of effects of ultrashort wave therapy combined with acupuncture and rehabilitation training in the treatment of patients with dysphagia after stroke	Zhao, W.	2019	RCT	An RCT demonstrated that combined treatment with shortwave therapy, acupuncture, and rehabilitation training significantly improved post-stroke swallowing function and quality of life, while reducing the incidence of aspiration pneumonia, compared to acupuncture alone.	Chinese
191	The impact of acupuncture on neuroplasticity after ischemic stroke: a literature review and perspectives	Qin, S.	2022	Mechanism Research	Available evidence indicates that acupuncture, as a complementary therapy recommended by the WHO, enhances brain neuroplasticity through multiple mechanisms, including promoting neurogenesis, synaptic remodeling, and regulating neurotrophic factors. It represents an effective strategy for improving functional deficits following ischemic stroke	English
192	Participation of the nucleus tractus solitarius in the therapeutic effect of electroacupuncture on post-stroke dysphagia through the primary motor cortex	Ye, Q. P.	2024	Mechanism Research	An animal experiment indicates that electroacupuncture at the Lianquan acupoint modulates excitatory neurons in the nucleus tractus solitarius (NTS) via the M1 pathway, representing a key neural pathway for improving post-stroke dysphagia.	English
193	Acupuncture for Dysphagia Among Patients with Acute Ischemic Stroke: A Randomized Clinical Trial	Liu, W.	2025	RCT	A multicenter randomized controlled trial (RCT) demonstrated that two weeks of true acupuncture treatment was superior to sham acupuncture in treating acute post-stroke dysphagia, with an effective rate of 78.0% and a favorable safety profile.	English
194	Clinical observation of coiling dragon needling plus chin tuck against resistance training for post-stroke deglutition disorders	Tang, L. Y.	2025	RCT	A randomized controlled trial (RCT) confirmed that combining Panlong acupuncture with CTAR therapy enhances clinical efficacy, strengthens the contraction capacity of swallowing muscle groups, and improves swallowing function and quality of life in patients with post-stroke dysphagia.	English
195	Early acupuncture intervention strongly associates with improved swallowing recovery in post-stroke dysphagia: a multicenter real-world cohort study	Li, J. L.	2025	Non-RCT (Cohort Study)	A cohort study indicates that undergoing acupuncture within 2 weeks after stroke is significantly associated with improved swallowing function, whereas a delay of more than 4 weeks reduces the likelihood of recovery.	English
196	Effect of purpose-directed acupuncture on the pharyngeal phase in stroke patients with dysphagia based on surface electromyography: a randomized controlled trial	Qin Y Q	2025	RCT	This randomized controlled trial (RCT) found that a targeted acupuncture protocol focusing on the pharyngeal phase is more effective than conventional acupuncture in treating post-stroke dysphagia, particularly in enhancing the strength of the submandibular muscle group.	English
197	Effects of Acupuncture Combined with Conventional Rehabilitation Training for Patients with Post-Stroke Dysphagia: A Randomized Controlled Trial	Xu, F. Y.	2025	RCT	A randomized controlled trial (RCT) demonstrated that a 4-week regimen of acupuncture combined with conventional rehabilitation is more effective than rehabilitation alone in improving swallowing function, serotonin (5-HT) levels, nutritional status, and quality of life in patients with post-stroke dysphagia.	English
198	Immediate modulation effects of Tongue Tri-needle on brain functional networks in infratentorial stroke patients with dysphagia: a randomized controlled trial	Sun, F.	2025	RCT（Mechanism Research）	A randomized controlled trial (RCT) utilizing fNIRS revealed that three-needle tongue acupuncture may promote swallowing recovery by integrating multiple brain networks through top-down regulation, with the right dorsolateral prefrontal cortex serving as a key hub.	English
199	Sensory Afferent Neural Circuits Mediate Electroacupuncture to Improve Swallowing Function in a Post-Stroke Dysphagia Mouse Model	Dai Y	2025	Mechanism Research	This mechanistic study confirms that in PSD mice, the direct synaptic connection of the NTS – VPM – S1 pathway is identified as an important sensory afferent circuit involved in the regulation of swallowing function by EACV23.	English
200	Therapeutic effect of acupuncture on post-stroke dysphagia: A multicenter, randomized controlled trial	Zhang, S. Q.	2025	RCT	A multicenter randomized controlled trial (RCT) demonstrates that acupuncture may effectively improve swallowing function in patients with post-stroke dysphagia, showing particular therapeutic advantages for pharyngeal phase swallowing disorders.	English
201	Tactile thermal oral stimulation increases the cortical representation of swallowing	Teismann, I. K.	2009	Mechanism Research	A MEG study indicates that thermal tactile oral-pharyngeal stimulation (TTOS) promotes swallowing by enhancing bilateral cortical activation and inducing short-term cortical plasticity.	English
202	Effects of extended in-patient treatment training on outcome of post-stroke dysphagia	Li, W.	2017	RCT	An RCT demonstrated that extended ward-based training (ice stimulation + conventional rehabilitation) can safely and effectively promote post-stroke swallowing recovery while reducing complications and levels of the neurotrauma marker S100β.	English
203	A novel animal model of dysphagia following stroke	Sugiyama, N.	2014	Mechanism Research	This animal experiment using the tMCAO model demonstrated that peripheral sensory input (citric acid/capsaicin) significantly improves swallowing function following cerebral ischemia, providing a new direction for developing therapies targeting sensory mechanisms.	English
204	Comprehensive assessment of HF-rTMS treatment mechanism for post-stroke dysphagia in rats by integration of fecal metabolomics and 16S rRNA sequencing	Zhao, F.	2024	Mechanism Research	An animal mechanism suggests that high-frequency rTMS may improve post-stroke dysphagia by regulating gut microbiota and metabolites (such as increasing Lactobacillus and decreasing ceramides) through the brain-gut axis.	English
205	Effect of high-frequency repetitive transcranial magnetic stimulation on swallowing function and pneumonia in poststroke dysphagia in rats	Chen, J.	2024	Mechanism Research	An animal experiment demonstrated that in a rat model of post-stroke dysphagia, 10Hz high-frequency rTMS improved swallowing function by modulating specific neuropeptide levels, showing superior efficacy compared to 5Hz and 20Hz stimulation.	English
206	Effect of cerebellar transcranial magnetic stimulation with double-cone coil on dysphagia after subacute infratentorial stroke: A randomized, single-blinded, controlled trial	Dai, M.	2023	RCT	An RCT demonstrated that 10Hz bilateral cerebellar rTMS significantly improved oral intake function and swallowing safety in patients with dysphagia following infratentorial stroke, with effects persisting for at least two weeks.	English
207	Evaluation of possible role of repetitive transcranial magnetic stimulation for dysphagic patients with brain stem infarction	Tageldin, E.	2017	RCT	An RCT study demonstrated that bilateral repetitive transcranial magnetic stimulation (rTMS) effectively and sustainably enhances swallowing function in patients after brainstem infarction while lowering the risk of aspiration.	English
208	Treatment of Post-Stroke Dysphagia with Repetitive Transcranial Magnetic Stimulation Based on the Bimodal Balance Recovery Model: A Pilot Study	Wang, L.	2023	Mechanism Research（RCT）	A mechanism-based RCT shows that the integrity of the corticospinal tract affects the best rTMS frequency choice in PSD patients. High integrity works well with both 1Hz and 5Hz stimulation, while low integrity only responds to 5Hz stimulation.	English
209	Biomechanical and Cortical Control of Tongue Movements During Chewing and Swallowing	Ross, C. F.	2024	Mechanism Research	A literature review shows that expanding our understanding of tongue-mandible biomechanics and neural control mechanisms, using technologies such as XROMM, will help in developing new therapies, including brain-machine interfaces for dysphagia.	English
210	Bilateral Cerebellar Intermittent Theta Burst Stimulation Combined With Swallowing Speech Therapy for Dysphagia After Stroke: A Randomized, Double-Blind, Sham-Controlled, Clinical Trial	Rao, J.	2022	RCT	An RCT study demonstrated that bilateral cerebellar iTBS combined with conventional rehabilitation safely and effectively sustained improvements in post-stroke swallowing function.	English
211	The Effect of Repetitive Transcranial Magnetic Stimulation in Synchronization with Effortful Swallowing on Post-stroke Dysphagia	Wen, X.	2023	RCT	An RCT demonstrates that combining effortful swallowing training with repetitive transcranial magnetic stimulation (rTMS) produces better results than rTMS alone.	English
212	Cerebellar repetitive transcranial magnetic stimulation restores pharyngeal brain activity and swallowing behaviour after disruption by a cortical virtual lesion	Sasegbon, Ayodele	2019	RCT	An RCT found that following “virtual injury,” the cerebellar rTMS treatment group showed significantly greater pharyngeal brain excitability and swallowing accuracy than the sham surgery group. Consequently, 10Hz cerebellar rTMS can restore neurophysiological and behavioral responses disrupted by cortical injury, indicating its potential utility for swallowing disorders in stroke patients.	English
213	Functionally navigated transcranial magnetic stimulation to evoke lingual pressure in stroke survivors with dysphagia and healthy adults: a proof of concept trial	Pitts, L. L.	2020	Non-RCT	This study uses fMRI-guided single-pulse transcranial magnetic stimulation (TMS) targeting the motor cortex for the tongue. It acts as a functional indicator for assessing motor thresholds or therapeutic targets/feedback, helping to identify stimulation sites for healthy elderly adults and stroke survivors with dysphagia.	English
214	Reversal of a virtual lesion in human pharyngeal motor cortex by high frequency contralesional brain stimulation	Jefferson, S.	2009	Mechanism Research	This research shows through virtual modeling that targeted neural stimulation at the lesion site can modulate brain activity and swallowing motor behavior after experimental brain dysfunction.	English
215	Effect of Low-Frequency rTMS and NMES on Subacute Unilateral Hemispheric Stroke With Dysphagia	Lim, Kil-Byung	2014	RCT	This RCT showed that both low-frequency rTMS and NMES can promote early recovery from dysphagia, making them both effective treatment options for stroke patients with swallowing difficulties.	English
216	Effects of Low-Frequency Repetitive Transcranial Magnetic Stimulation on Swallowing Function and Quality of Life of Post-stroke Patients	Ünlüer, N. Ö	2019	RCT	An RCT demonstrated that applying 1Hz rTMS to the unaffected hemisphere in patients with chronic stroke significantly improved quality of life and mental health, although it did not further enhance swallowing function.	English
217	Effects of bilateral cerebellar repetitive transcranial magnetic stimulation in poststroke dysphagia: A randomized sham-controlled trial	Zhong, L.	2023	RCT	An RCT demonstrated that bilateral cerebellar 10Hz high-frequency rTMS combined with conventional rehabilitation effectively improves dysphagia after stroke, significantly reducing PAS and FEDSS scores.	English
218	Targeting unlesioned pharyngeal motor cortex improves swallowing in healthy individuals and after dysphagic stroke	Michou, E.	2012	Mechanism Research	A mechanistic research study demonstrates that paired associative stimulation (PAS) targeting undamaged brain regions can reverse cortical inhibition and improve swallowing function, providing a new approach for dysphagia rehabilitation.	English
219	Hemodynamic signal changes and swallowing improvement of repetitive transcranial magnetic stimulation on stroke patients with dysphagia: A randomized controlled study	Liu, H.	2022	RCT（Mechanism Research）	An RCT study showed that although 5Hz rTMS did not significantly improve clinical swallowing scores, fNIRS confirmed its ability to specifically enhance excitability in the right cerebral cortex and swallowing-related regions.	English
220	Genetic influences on the variability of response to repetitive transcranial magnetic stimulation in human pharyngeal motor cortex	Raginis-Zborowska, A.	2019	Mechanism Research	Mechanistic studies indicate that COMT and DRD2 gene polymorphisms are significantly linked to individual variations in response to rTMS.	English
221	Effect of Repetitive Transcranial Magnetic Stimulation on Post-stroke Dysphagia in Acute Stage	Zou, F.	2023	RCT	An RCT study demonstrated that bilateral high-frequency rTMS yielded optimal and sustained efficacy for one month in improving acute post-stroke dysphagia, particularly by enhancing oral feeding function and accelerating pharyngeal responses.	English
222	Remote effects of intermittent theta burst stimulation of the human pharyngeal motor system	Mistry, S.	2012	Mechanism Research	A mechanism study in healthy individuals demonstrates that iTBS can remotely adjust cortical-medullary excitability, providing a new therapeutic option for dysphagia after unilateral brain injury.	English
223	High-Frequency Cerebellar rTMS Improves the Swallowing Function of Patients with Dysphagia after Brainstem Stroke	Dong, L. H.	2022	RCT	An RCT showed that both unilateral and bilateral cerebellar rTMS effectively improved dysphagia after brainstem stroke, but clinical success was not linked to neurophysiological changes.	English
224	Effects of Bilateral Repetitive Transcranial Magnetic Stimulation on Post-Stroke Dysphagia	Park, Eunhee	2017	RCT	An RCT study demonstrated that bilateral 10Hz rTMS targeting the mylohyoid muscle cortex significantly improved multiple clinical swallowing scores in patients with post-stroke dysphagia, establishing it as an effective rehabilitation adjunct.	English
225	Bilateral repetitive transcranial magnetic stimulation combined with intensive swallowing rehabilitation for chronic stroke dysphagia: A case series study	Momosaki, R.	2014	Non-RCT (Case Series)	A case series study demonstrated that a 6-day course of bilateral 3Hz rTMS combined with intensive rehabilitation therapy for chronic post-stroke dysphagia is safe and feasible, and can enhance laryngeal elevation function.	English
226	Repetitive Transcranial Magnetic Stimulation at Different Sites for Dysphagia After Stroke: A Randomized, Observer-Blind Clinical Trial	Zhong, L.	2021	RCT	An RCT study demonstrated that 5Hz rTMS stimulation to either the contralateral or ipsilateral hemisphere or cerebellum effectively improves post-stroke swallowing function, with cerebellar stimulation showing positive safety profiles.	English
227	The effects of unilateral and bilateral cerebellar rTMS on human pharyngeal motor cortical activity and swallowing behavior	Sasegbon, A.	2020	Mechanism Research（RCT Series）	Research has shown that bilateral cerebellar rTMS is more effective than unilateral stimulation in enhancing swallowing function, as it more effectively reverses neural inhibition and improves swallowing accuracy.	English
228	High-frequency focal repetitive cerebellar stimulation induces prolonged increases in human pharyngeal motor cortex excitability	Vasant, Dipesh H.	2015	Mechanism Research（RCT）	This study found, through an RCT, that 10Hz, 250-pulse cerebellar rTMS significantly enhances pharyngeal cortical excitability (MEP increased by 52%), with effects lasting 30 minutes.	English
229	Theta-burst transcranial magnetic stimulation for dysphagia patients during recovery stage of stroke: a randomized controlled trial	Tai, J. H.	2023	RCT	This study compared the effectiveness of iTBS versus cTBS in treating dysphagia after stroke. For patients with supratentorial stroke, iTBS stimulation on the affected side showed greater improvement across multiple functional measures compared to cTBS and sham stimulation. For brainstem stroke patients, iTBS led to more comprehensive improvements.	English
230	Repetitive transcranial magnetic stimulation for rehabilitation of poststroke dysphagia: A randomized, double-blind clinical trial	Du, J.	2016	RCT	An RCT demonstrated that both high-frequency and low-frequency rTMS significantly improved swallowing function in the early post-stroke period, with effects lasting for 3 months. This proves to be a safe and effective non-invasive treatment option.	English
231	Changes in motor evoked potentials in the suprahyoid muscles by repetitive transcranial magnetic stimulation in healthy adult volunteers	Kamura, Y.	2012	Mechanism Research	This study found that 5Hz rTMS stimulation of the left motor cortex significantly enhanced MEP amplitude in bilateral suprahyoid muscle groups, with effects lasting 35 minutes and being more pronounced on the left. This suggests a potential therapeutic approach for pseudobulbar palsy.	English
232	Neurophysiological and Biomechanical Evaluation of the Mechanisms Which Impair Safety of Swallow in Chronic Post-stroke Patients	Cabib, C.	2020	Mechanism Research	Preliminary neurophysiological assessment results indicate that patients commonly have impaired integration of pharyngeal sensory input and decreased cortical excitability in efferent pathways. Patients with right-hemispheric strokes display worse neurophysiological responses.	English
233	Vagus nerve magnetic modulation facilitates dysphagia recovery in patients with stroke involving the brainstem - A proof of concept study	Lin, W. S.	2018	RCT	This RCT demonstrates that 5Hz rTMS targeting the left mastoid area through vagus nerve modulation effectively enhances both neurophysiological and functional swallowing measures in patients with brainstem stroke, establishing it as a valuable adjunctive treatment for dysphagia.	English
234	Characterizing the mechanisms of central and peripheral forms of neurostimulation in chronic dysphagic stroke patients	Michou, E.	2014	RCT（Mechanism Research）	Research shows that peripheral electrical stimulation (PES/PAS) is a more effective contralateral modulation therapy than rTMS for chronic dysphagia after stroke.	English
235	Improvement of Post-Stroke Dysphagia by Intermittent Theta Burst Stimulation	Xie, Y. L.	2022	RCT	An RCT study demonstrated that Ipsilateral intermittent theta-pulse stimulation is an effective treatment for improving swallowing function and modulating bilateral cortical excitability in post-stroke dysphagia.	English
236	Effect of Repetitive Transcranial Magnetic Stimulation According to the Stimulation Site in Stroke Patients With Dysphagia	Lee, Jong Hwa	2015	Non-RCT	A comparative study shows that rTMS targeting the suprahyoid muscle cortex is a more effective therapy for post-stroke dysphagia than stimulation of unrelated brain regions.	English
237	Clinical effect of repetitive transcranial magnetic stimulation on dysphagia due to stroke	Jiao, Y.	2022	RCT	An RCT demonstrated that adding 3Hz rTMS to the affected pharyngeal cortex, in combination with basic rehabilitation, significantly improved recovery of swallowing function in patients with dysphagia following acute cerebral infarction.	English
238	Rapid improvement in brain and swallowing behavior induced by cerebellar repetitive transcranial magnetic stimulation in poststroke dysphagia: A single patient case-controlled study	Vasant, D. H.	2019	Non-RCT (Case Study)	A case study demonstrates that cerebellar rTMS is safe and shows reasonable therapeutic potential for post-stroke dysphagia.	English
239	The effect of repetitive transcranial magnetic stimulation combined with traditional dysphagia therapy on poststroke dysphagia: a pilot double-blinded randomized-controlled trial	Tarameshlu, M.	2019	RCT	This double-blind RCT showed the positive effects of rTMS combined with conventional rehabilitation for patients with dysphagia after stroke.	English
240	Neuronavigated high-frequency repetitive transcranial magnetic stimulation for chronic post-stroke dysphagia: A randomized controlled study	Cheng, Ivy K. Y.	2017	RCT	An RCT study demonstrated that 5Hz rTMS targeting the motor cortex for chronic post-stroke dysphagia showed no significant superiority over sham stimulation in long-term follow-up.	English
241	Theta burst stimulation versus high-frequency repetitive transcranial magnetic stimulation for poststroke dysphagia A randomized, double-blind, controlled trial	Xie, Y. L.	2022	RCT	An RCT study demonstrated that for post-stroke dysphagia, iTBS applied to the affected side was more effective than 10Hz rTMS in improving specific safety indicators, while showing non-inferior overall efficacy.	English
242	Dysphagia and hemispheric stroke: a transcranial magnetic study	Khedr, E. M.	2008	Non-RCT（Mechanism Research）	An observational study demonstrated that dysphagia after acute stroke is closely associated with reduced excitability in the ipsilateral cortical projection area of the esophagus. MEPs detected by transcranial magnetic stimulation (TMS) may serve as a clinical reference.	English
243	Repetitive transcranial magnetic stimulation in combination with neuromuscular electrical stimulation for treatment of post-stroke dysphagia	Zhang, C.	2018	RCT	An RCT study demonstrated that bilateral rTMS combined with NMES is a more effective rehabilitation strategy for post-stroke dysphagia than NMES alone or other unilateral approaches.	English
244	The effect of real versus sham intermittent theta burst transcranial magnetic stimulation combined with conventional treatment on poststroke dysphagia: a randomized controlled trial	Suh, I.	2024	RCT	An RCT demonstrated that pharyngeal cortical iTBS effectively improves hyoid-laryngeal motor function and swallowing safety in post-stroke dysphagia, with a short, single-treatment course and clinical feasibility.	English
245	Functional magnetic stimulation using a parabolic coil for dysphagia after stroke	Momosaki, R.	2014	RCT	An RCT demonstrated that functional magnetic stimulation of the suprahyoid muscle group is safe and effective for improving swallowing velocity and volume in post-stroke dysphagia.	English
246	Poststroke dysphagia rehabilitation by repetitive transcranial magnetic stimulation: a noncontrolled pilot study	Verin, E.	2009	Non-RCT	A non-controlled pilot study suggests that 1Hz rTMS inhibition of the contralateral hemisphere improves swallowing coordination in patients with chronic stroke, though these findings require validation in an aRCT.	English
247	Treatment of post-stroke dysphagia with repetitive transcranial magnetic stimulation	Khedr, E. M.	2009	RCT	An RCT demonstrated that rTMS of the affected cortical area effectively improves post-stroke swallowing function and motor disability, with sustained efficacy lasting up to 2 months.	English
248	A single-subject study to evaluate the inhibitory repetitive transcranial magnetic stimulation combined with traditional dysphagia therapy in patients with post-stroke dysphagia	Ghelichi, Leila	2016	Non-RCT (Case Study)	A single-case study showed that 1Hz rTMS combined with standard swallowing therapy effectively improved swallowing function after a stroke, with all patients recovering from dysphagia.	English
249	Effect of Repetitive Transcranial Magnetic Stimulation on the Nutritional Status and Neurological Function of Patients With Postischemic Stroke Dysphagia	Jiao, Y.	2023	RCT	An RCT study demonstrated that 3Hz rTMS combined with swallowing training is more effective than swallowing training alone in improving nutritional status and promoting neurological recovery in patients with acute stroke.	English
250	The effects of different frequencies of repetitive transcranial magnetic stimulation (rTMS) on patients with swallowing disorders after cerebral infarction	Du, Y.	2022	RCT	An RCT study demonstrated that 10Hz rTMS is more effective than 5Hz/1Hz in enhancing pharyngeal function and reducing aspiration in patients with dysphagia following cerebral infarction. Its effectiveness may be related to the activation of EEG activity in the left central region.	English
251	Short-term neurophysiological effects of sensory pathway neurorehabilitation strategies on chronic poststroke oropharyngeal dysphagia	Cabib, C.	2020	Mechanism Research（RCT）	A crossover double-blind RCT showed that sensory stimulation methods like rTMS, capsaicin, and pharyngeal electrical stimulation can all improve chronic post-stroke swallowing function by enhancing motor cortex excitability. Among these, rTMS showed especially strong effects on activating sensory pathways.	English
252	Role of bilateral corticobulbar tracts in dysphagia after middle cerebral artery stroke	Im, S.	2020	Non-RCT（Mechanism Research）	This observational study using DTI technology confirms that the post-stroke volume of the intact corticobulbar tract is independently associated with dysphagia severity and can serve as an imaging biomarker.	English
253	Bilateral Cerebellar Intermittent Theta Burst Stimulation Enhances Swallowing Function and Cortical Reorganization in Patients With Subacute Stroke: A Randomized Single-Blind Controlled Trial	Zhang, H. Q.	2025	RCT	This RCT, utilizing fNIRS, confirmed that cerebellar iTBS promotes the recovery of swallowing function by enhancing functional connectivity between the prefrontal and sensorimotor cortices.	English
254	Comparison of repetitive transcranial magnetic stimulation and intermittent theta burst stimulation efficacy in treating post-stroke dysphagia: a prospective, single-blind, randomized controlled study	Li, F.	2025	RCT	A randomized controlled trial (RCT) indicates that both 5 Hz rTMS and iTBS can improve swallowing dysfunction in stroke patients, with iTBS achieving comparable efficacy to rTMS in a shorter treatment duration.	English
255	Effects of rTMS on swallowing function and neuroimaging features in post-stroke dysphagia	Chen, X. T.	2025	RCT（Mechanism Research）	This RCT indicates that 5 Hz repetitive transcranial magnetic stimulation (rTMS) targeting the contralateral mylohyoid muscle may improve post-stroke dysphagia by modulating the sensorimotor network.	English
256	Feasibility of Cerebellar Stimulation for the Treatment of Post-Stroke Dysphagia	Wilkinson, G.	2025	RCT	This RCT demonstrates that cerebellar repetitive transcranial magnetic stimulation (rTMS) can improve post-stroke depression (PSD), with high-intensity cerebellar rTMS showing a superior beneficial effect compared to low-intensity cerebellar rTMS.	English
257	Repetitive Transcranial Magnetic Stimulation Over a Different Side of the Cortex for Rehabilitating Poststroke Dysphagia: A Randomized, Double-blind Clinical Trial	Wang, Z. L.	2025	RCT	This RCT provides new evidence for the use of rTMS in treating post-stroke dysphagia and suggests that bilateral and contralateral rTMS may be more effective rehabilitation strategies.	English
258	The Effects of Deep Transcranial Magnetic Stimulation Targeting the Insular Cortex in Patients with Infratentorial Stroke and Aspiration: A Randomized Controlled Tria		2025	RCT	A randomized controlled trial (RCT) targeting patients with infratentorial stroke demonstrated that high-frequency deep insular repetitive transcranial magnetic stimulation (rTMS) yields more significant effects in reducing aspiration and improving swallowing function.	English
259	Unilateral contralesional versus bilateral repetitive transcranial magnetic stimulation for patients with post stroke dysphagia: a randomized controlled study	Fouda, B. H.	2025	RCT	A randomized controlled trial (RCT) demonstrated that bilateral facilitatory repetitive transcranial magnetic stimulation (rTMS) outperforms both unilateral stimulation and sham stimulation in improving swallowing function after stroke.	English
260	Effect of transcranial direct current stimulation on swallowing apraxia and cortical excitability in stroke patients	Yuan, Y.	2017	Non-RCT (Case Series)	A case series study demonstrated that anodal tDCS improves both EEG complexity and swallowing function in patients with post-stroke dysphagia.	English
261	Fostering eating after stroke (FEASt) trial for improving post-stroke dysphagia with non-invasive brain stimulation	Kumar, S.	2022	RCT	A phase II RCT demonstrated that anodal tDCS combined with swallowing training is safe and feasible, effectively enhancing dietary intake in patients with dysphagia after acute stroke.	English
262	Transcranial direct current stimulation treatment in chronic after-stroke dysphagia: A clinical case	Sánchez-Kuhn, A.	2019	Non-RCT (Case Study)	A case report study showed that anodic tDCS combined with conventional rehabilitation effectively improves chronic dysphagia after cerebellar stroke and promotes neural connection remodeling in the cerebellar peduncle.	English
263	Randomized trial of transcranial direct current stimulation for poststroke dysphagia	Suntrup-Krueger, S.	2018	RCT	A double-blind RCT study demonstrated that contralateral anodal tDCS significantly improved the FEDSS scores in patients with dysphagia after acute stroke, with the underlying mechanism involving the promotion of functional reorganization of the swallowing network.	English
264	Effectiveness of Conventional Dysphagia Therapy (CDT), Neuromuscular Electrical Stimulation (NMES), and Transcranial Direct Current Stimulation (tDCS) in Acute Post-Stroke Dysphagia: A Comparative Evaluation	Bengisu, S.	2024	RCT	An RCT study demonstrated that a combined regimen of conventional swallowing therapy, neuromuscular electrical stimulation, and transcranial direct current stimulation provided the best results in improving dysphagia after acute stroke.	English
265	Task-concurrent anodal tDCS modulates bilateral plasticity in the human suprahyoid motor cortex	Zhao, Shaofeng	2015	RCT（Mechanism Research）	A randomized, crossover experimental study demonstrated that anodal tDCS modulates the swallowing cortex, with stimulation of the weaker projection hemisphere inducing enhanced contralateral motor evoked potentials (MEPs).	English
266	The effect of transcranial direct current stimulation paired with neuromuscular electrical stimulation on swallowing function in post stroke dysphagia	El Nahas, N.	2024	RCT	A double-blind RCT study showed that tDCS combined with NMES therapy significantly surpassed NMES alone in thoroughly improving swallowing function after an acute stroke.	English
267	Transcranial direct current stimulation reverses neurophysiological and behavioural effects of focal inhibition of human pharyngeal motor cortex on swallowing	Vasant, Dipesh H.	2014	Mechanism Research（RCT）	A randomized, crossover study demonstrated that contralateral anodal tDCS reverses the inhibitory effect of rTMS on the swallowing cortex, enhances pharyngeal motor-evoked potentials bilaterally, and improves swallowing behavior, offering a novel strategy for neuromodulation.	English
268	Efficacy of Transcranial Direct Current Stimulation Combined with Conventional Swallowing Rehabilitation Training on Post-stroke Dysphagia	Wang, L.	2023	RCT	An RCT study demonstrated that tDCS combined with conventional rehabilitation significantly improved swallowing function after stroke and produced long-term benefits lasting three months in infection, oxygenation, and nutritional indicators.	English
269	Clinical study on swallowing function of brainstem stroke by tDCS	Mao, H.	2022	RCT	An RCT study demonstrated that tDCS combined with conventional rehabilitation is more effective than traditional rehabilitation alone in improving swallowing function and nutritional status after brainstem stroke, while also reducing the risk of infection.	English
270	Effect of bihemispheric anodal transcranial direct current stimulation for dysphagia in chronic stroke patients: A randomized clinical trial	Ahn, Young Hyun	2017	RCT	An RCT study demonstrated that bilateral anodal tDCS combined with conventional swallowing therapy improved swallowing function in chronic stroke patients, but no significant difference was observed between the active and sham tDCS groups.	English
271	The role of transcranial direct current stimulation in diminishing the risk of pneumonia in patients with dysphagia: A double-blinded randomized clinical trial	Farpour, S.	2023	RCT	An RCT showed that transcranial direct current stimulation (tDCS) combined with speech therapy was more effective than sham stimulation at lowering the risk of aspiration pneumonia in patients with post-stroke dysphagia, with the therapeutic benefit lasting up to one month after treatment.	English
272	Improving Swallowing Function and Ability in Post Stroke Dysphagia: A Randomized Clinical Trial	Farpour, S.	2023	RCT	A double-blind RCT demonstrated that anodal tDCS targeting the contralateral superior parietal lobe, combined with behavioural therapy, significantly enhanced post-stroke swallowing function and oral feeding capacity compared to sham stimulation, with effects lasting for one month.	English
273	Noninvasive brain stimulation may improve stroke-related dysphagia: a pilot study	Kumar, S.	2011	RCT	An RCT study demonstrated that anodal tDCS combined with swallowing training significantly improved swallowing function in patients with subacute unilateral hemispheric stroke compared to sham stimulation.	English
274	Effects of transcranial direct current stimulation (tDCS) on post-stroke dysphagia	Yang, E. J.	2012	RCT	An RCT demonstrated that anodal tDCS targeting the ipsilateral pharyngeal motor cortex, combined with swallowing training, significantly improved post-stroke swallowing function at the 3-month follow-up compared to sham stimulation.	English
275	Transcranial direct current stimulation (tDCS): its effect on improving dysphagia in stroke patients	Sawan, S. A. E.	2020	RCT	An RCT study demonstrated that anodal tDCS targeting the ipsilateral pharyngeal motor cortex combined with physical therapy is more effective than sham stimulation in improving post-stroke swallowing function.	English
276	Dual Transcranial Direct Current Stimulation for Poststroke Dysphagia: A Randomized Controlled Trial	Pingue, V.	2018	RCT	An RCT study indicated that bilateral tDCS did not significantly improve over sham stimulation in overall efficacy for post-stroke dysphagia. However, subgroup analysis revealed it might significantly improve outcomes in patients without nasogastric tubes.	English
277	Transcranial direct current stimulation improves swallowing function in stroke patients	Shigematsu, T.	2013	RCT	An RCT demonstrated that ipsilateral anodal tDCS combined with swallowing therapy can sustainably improve swallowing function in patients with chronic stroke, with significantly greater efficacy than sham stimulation.	English
278	The effect of transcranial direct current stimulation of pharyngeal motor cortex on swallowing function in patients with chronic dysphagia after stroke: A retrospective cohort study	Li, Y.	2020	Non-RCT (Cohort Study)	A retrospective cohort study demonstrated that bilateral tDCS combined with conventional therapy was more effective than unilateral stimulation in improving oropharyngeal transit time and quality of life in patients with chronic dysphagia after stroke.	English
279	Application of transcranial direct current stimulation in cricopharyngeal dysfunction with swallowing apraxia caused by stroke: A case report	Yang, J.	2021	Non-RCT (Case Report)	A case report shows that combined tDCS therapy effectively enhances tongue motor function in patients with post-stroke cricopharyngeal dysfunction complicated by dysphagia apraxia, successfully restoring oral feeding.	English
280	Transcranial direct current stimulation improves the swallowing function in patients with cricopharyngeal muscle dysfunction following a brainstem stroke	Wang, Z. Y.	2020	RCT	An RCT demonstrated that bilateral transcranial direct current stimulation (tDCS) combined with balloon dilation and conventional training is more effective than unilateral stimulation in enhancing swallowing function and feeding capacity in patients with cricopharyngeal dysfunction after brainstem stroke, providing multiple therapeutic advantages.	English
281	Effect of transcranial direct current stimulation combined with respiratory training on dysphagia in post-stroke patients	Li, H.	2023	RCT	An RCT study demonstrated that unilateral pharyngeal cortex anodal tDCS combined with respiratory training significantly improved post-stroke swallowing function compared to rehabilitation alone, and swallowing ability was positively correlated with enhanced pulmonary function.	English
282	Applications of transcranial direct current stimulation over vagus nerve on dysphagia after stroke	Yan, X. Y.	2025	Non-RCT (Case Series)	A retrospective study indicates that transcranial vagus nerve direct current stimulation can outperform conventional therapy in improving post-stroke swallowing function and nutritional status by inhibiting inflammatory factors.	English
283	Effect of transcranial direct current stimulation on swallowing improvement and cortical activity in hemispheric stroke patients: a randomized, controlled trial	Duan, G. P.	2025	RCT	A randomized controlled trial (RCT) demonstrated that the bilateral transcranial direct current stimulation (tDCS) protocol is superior to unilateral stimulation in improving swallowing function in patients with hemispheric stroke and can activate broader cortical regions.	English
284	The effectiveness of ultrasound-guided injection of BTX-A in the management of sialorrhea in neurogenic dysphagia patients	He, Z.	2023	Non-RCT (Cohort Study)	A prospective cohort study demonstrated that ultrasound-guided botulinum toxin type A injections quickly and consistently reduce saliva drooling in patients with neurogenic dysphagia, with notable results within 2 weeks.	English
285	Endoscopic botulinum toxin injection combined with balloon dilatation for treatment of cricopharyngeal achalasia in patient with brainstem stroke	Liu, C.	2023	RCT	An RCT demontrated that BTX-A injection combined with balloon dilation for treating cricopharyngeal dysphagia after brainstem infarction significantly improved swallowing function scores compared to balloon dilation alone. However, there was no difference in treatment efficacy rates between the two groups.	Chinese
286	Efficacy of Early Endoscopic Intervention for Restoring Normal Swallowing Function in Patients with Lateral Medullary Infarction	Kang, S. H.	2019	Non-RCT (Cohort Study)	A retrospective cohort study suggests that early endoscopic intervention (botulinum toxin injection into the cricopharyngeal muscle or balloon dilation) may be the preferred approach for dysphagia following acute lateral medullary infarction.	English
287	Botulinum toxin is effective in the management of neurogenic dysphagia. clinical-electrophysiological findings and tips on safety in different neurological disorders	Alfonsi, E.	2017	Non-RCT	A prospective observational study indicates that electromyography-guided botulinum toxin type A injections offer sustained improvement for neurogenic dysphagia (52.2% efficacy at first injection). However, non-responders must remain vigilant for adverse reactions.	English
288	Botulinum Toxin A Injection Using Esophageal Balloon Radiography Combined with CT Guidance for the Treatment of Cricopharyngeal Dysphagia	Huai, Juan	2020	Non-RCT (Case Series)	A case series study demonstrates that esophageal balloon radiography combined with CT-guided botulinum toxin type A injection safely and effectively enhances swallowing function and feeding capacity in patients with cricopharyngeal dysfunction.	English
289	Treatment for upper esophageal sphincter dysfunction in a patient with poststroke dysphagia: A case report	Wei, P.	2019	Non-RCT (Case Report)	A case report shows that ultrasound-guided injection of botulinum toxin type A with dual-balloon catheter guidance effectively enhances upper oesophageal sphincter (UES) capacity, enabling patients with dysphagia after cerebral infarction to resume semi-liquid diets.	English
290	Botulinum toxin type A for poststroke cricopharyngeal muscle dysfunction	Kim, D. Y.	2006	Non-RCT (Case Series)	A prospective controlled trial demonstrated that endoscopic botulinum toxin type A injection safely and effectively improves swallowing function and upper oesophagal sphincter (UES) pressure in patients with post-stroke cricopharyngeal dysfunction, with efficacy sustained for 12 weeks.	English
291	Efficacy of Ultrasound Guided Botulinum Toxin Injection for Cricopharyngeal Dysphagia in Post‐ Stroke Patients: A Randomized Controlled Pilot Study	Chattopadhyay, D.	2023	RCT	An RCT demonstrated that the long-term efficacy of botulinum toxin injections combined with rehabilitation swallowing therapy significantly outperformed rehabilitation alone, with superior improvement in swallowing function observed at 3 months.	English
292	Successful treatment of long-standing post-stroke dysphagia with botulinum toxin and rehabilitation	Masiero, S.	2006	Non-RCT (Case Report)	A case report indicates that botulinum toxin injections combined with rehabilitation therapy can restore complete oral feeding in patients with cricopharyngeal dysfunction after stroke, with the effects lasting for 24 months.	English
293	Use of botulinum toxin in patients with dysphagia and sialorrhea in acute ischemic stroke	Gusev, V. V.	2025	Non-RCT (Case Study)	This prospective controlled study demonstrates that ultrasound-guided type A botulinum toxin salivary gland injection can safely and effectively treat sialorrhea following acute cerebral infarction, and contributes to improving swallowing function and preventing pneumonia.	English
